# Supplementary material for: Bis[N′-(2-oxo-1H-indol-3-ylidene)thiophene-2-carbohydrazidato-κ3 O,N′,O′]zinc(II) N,N-dimethyl­formide mono­solvate monohydrate
Source: Acta Crystallogr Sect E Struct Rep Online. 2010 Oct 23;66(Pt 11):m1438. doi: 10.1107/S1600536810039504 (PMC3009315; doi:10.1107/S1600536810039504)
Supplement: Supplementary file 1 [file e-66-m1438-sup1.cif]

##############################################################################
###                                                                        ###
###        Electronic paper (Acta Crystallographica Section E)             ###
###                                                                        ###
##############################################################################
#                                                                            #
# This CIF contains the data in a paper accepted for publication in Acta     #
# Crystallographica Section E. It conforms to the requirements of Notes      #
# for Authors for Section E, and has been peer reviewed under the auspices   #
# of the IUCr Commission on Journals.                                        #
#                                                                            #
# Full details of the Crystallographic Information File format               #
# are given in the paper "The Crystallographic Information File (CIF):       #
# a New Standard Archive File for Crystallography" by S. R. Hall, F. H.      #
# Allen and I. D. Brown [Acta Cryst. (1991), A47, 655-685].                  #
#                                                                            #
# The current version of the core CIF dictionary is obtainable from          #
# ftp://ftp.iucr.org/pub/cif_core.dic. The current version number is 2.4.    #
#                                                                            #
# Software is freely available for graphical display of the structure(s) in  #
# this CIF.  For information consult the CIF home page http://www.iucr.org/  #
# cif/home.html                                                              #
#                                                                            #
# This file may be used for bona fide research purposes within the           #
# scientific community so long as proper attribution is given to the journal # 
# article from which it was obtained.                                        #
#                                                                            #
##############################################################################
                                             
data_global
_audit_creation_method     SHELXL-97
_journal_date_recd_electronic     2010-08-19
_journal_date_accepted     2010-10-04
_journal_name_full     'Acta Crystallographica, Section E'
_journal_year     2010
_journal_volume     66
_journal_issue     11
_journal_page_first     m1438
_journal_page_last     m1438
_journal_paper_category     QM
_journal_coeditor_code     CI5163
_publ_contact_author
;
     Dr. Siti Nadiah Abdul Halim
     Department of Chemistry
     University of Malaya
     50603 Kuala Lumpur
     Malaysia
;
_publ_contact_author_email     nadiahhalim@um.edu.my
_publ_contact_author_fax     '03 7967 4193'
_publ_contact_author_phone     '03 7967 6778'
_publ_section_title
;\
Bis[<i>N</i>'-(2-oxo-1<i>H</i>-indol-3-ylidene)thiophene-2-carbohydrazidato-\
\k^3^<i>O</i>,<i>N</i>',<i>O</i>']zinc(II)
<i>N</i>,<i>N</i>-dimethylformide monosolvate monohydrate
;
loop_
    _publ_author_name
    _publ_author_address
    'Abdul Halim, Siti Nadiah'
;
     Department of Chemistry
     University of Malaya
     50603 Kuala Lumpur
     Malaysia
;
    'Ali, Hapipah Mohd'
;
     Department of Chemistry
     University of Malaya
     50603 Kuala Lumpur
     Malaysia
;
    'Ng, Seik Weng'
;
     Department of Chemistry
     University of Malaya
     50603 Kuala Lumpur
     Malaysia
;
data_I
_audit_creation_method     SHELXL-97
_chemical_name_systematic
;
Bis[<i>N</i>'-(2-oxo-1<i>H</i>-indol-3-ylidene)thiophene-2-carbohydrazidato-
\k^3^<i>O</i>,<i>N</i>',<i>O</i>']zinc(II)
<i>N</i>,<i>N</i>-dimethylformide monosolvate monohydrate
;
_chemical_name_common     ?
_chemical_formula_moiety     '[Zn (C13 H8 N3 O2 S)2], C3 H7 N O, H2 O'
_chemical_formula_sum     'C29 H25 N7 O6 S2 Zn'
_chemical_formula_iupac     '[Zn (C13 H8 N3 O2 S)2], C3 H7 N O, H2 O'
_chemical_formula_weight     697.05
_chemical_melting_point     ?
_symmetry_cell_setting     triclinic
_symmetry_space_group_name_H-M     'P -1'
_symmetry_space_group_name_Hall     '-P 1'
loop_
    _symmetry_equiv_pos_as_xyz
    'x, y, z'
    '-x, -y, -z'
_cell_length_a     11.5250(8)
_cell_length_b     12.0656(8)
_cell_length_c     13.4643(9)
_cell_angle_alpha     105.9130(10)
_cell_angle_beta     100.5310(10)
_cell_angle_gamma     114.7540(10)
_cell_volume     1537.25(18)
_cell_formula_units_Z     2
_cell_measurement_reflns_used     2596
_cell_measurement_theta_min     2.6
_cell_measurement_theta_max     21.1
_cell_measurement_temperature     293(2)
_exptl_crystal_description     Plate
_exptl_crystal_colour     Yellow
_exptl_crystal_size_max     0.22
_exptl_crystal_size_mid     0.16
_exptl_crystal_size_min     0.08
_exptl_crystal_density_diffrn     1.506
_exptl_crystal_density_meas     ?
_exptl_crystal_density_method     'not measured'
_exptl_crystal_F_000     716
_exptl_absorpt_coefficient_mu     0.989
_exptl_absorpt_correction_type     multi-scan
_exptl_absorpt_process_details     '(SADABS; Sheldrick, 1996)'
_exptl_absorpt_correction_T_min     0.8117
_exptl_absorpt_correction_T_max     0.9250
_diffrn_ambient_temperature     295(2)
_diffrn_radiation_type     MoK\a
_diffrn_radiation_wavelength     0.71073
_diffrn_radiation_source     'fine-focus sealed tube'
_diffrn_radiation_monochromator     graphite
_diffrn_measurement_device_type     'Bruker SMART area-detector diffractometer'
_diffrn_measurement_method     '\w scans'
_diffrn_detector_area_resol_mean     ?
_diffrn_reflns_number     13275
_diffrn_reflns_av_R_equivalents     0.0440
_diffrn_reflns_av_sigmaI/netI     0.0860
_diffrn_reflns_theta_min     1.67
_diffrn_reflns_theta_max     27.02
_diffrn_reflns_theta_full     27.02
_diffrn_measured_fraction_theta_max     0.984
_diffrn_measured_fraction_theta_full     0.984
_diffrn_reflns_limit_h_min     -14
_diffrn_reflns_limit_h_max     14
_diffrn_reflns_limit_k_min     -15
_diffrn_reflns_limit_k_max     15
_diffrn_reflns_limit_l_min     -17
_diffrn_reflns_limit_l_max     17
_diffrn_standards_number     0
_diffrn_standards_interval_count     .
_diffrn_standards_interval_time     .
_diffrn_standards_decay_%     ?
_reflns_number_total     6630
_reflns_number_gt     3036
_reflns_threshold_expression     I>2\s(I)
_refine_ls_structure_factor_coef     Fsqd
_refine_ls_matrix_type     full
_refine_ls_R_factor_all     0.1468
_refine_ls_R_factor_gt     0.0593
_refine_ls_wR_factor_gt     0.1433
_refine_ls_wR_factor_ref     0.1819
_refine_ls_goodness_of_fit_ref     0.978
_refine_ls_restrained_S_all     1.021
_refine_ls_number_reflns     6630
_refine_ls_number_parameters     432
_refine_ls_number_restraints     77
_refine_ls_hydrogen_treatment     mixed
_refine_ls_weighting_scheme     calc
_refine_ls_weighting_details
                 'calc w=1/[\s^2^(Fo^2^)+(0.0886P)^2^] where P=(Fo^2^+2Fc^2^)/3'
_atom_sites_solution_hydrogens     geom
_atom_sites_solution_primary     direct
_atom_sites_solution_secondary     difmap
_refine_ls_shift/su_max     0.001
_refine_ls_shift/su_mean     0.001
_refine_diff_density_max     0.564
_refine_diff_density_min     -0.352
_refine_ls_extinction_method     none
_refine_ls_extinction_coef     ?
loop_
    _atom_type_symbol
    _atom_type_description
    _atom_type_scat_dispersion_real
    _atom_type_scat_dispersion_imag
    _atom_type_scat_source
    'C' 'C' 0.0033 0.0016
                         'International Tables Vol C Tables 4.2.6.8 and 6.1.1.4'
    'H' 'H' 0.0000 0.0000
                         'International Tables Vol C Tables 4.2.6.8 and 6.1.1.4'
    'N' 'N' 0.0061 0.0033
                         'International Tables Vol C Tables 4.2.6.8 and 6.1.1.4'
    'O' 'O' 0.0106 0.0060
                         'International Tables Vol C Tables 4.2.6.8 and 6.1.1.4'
    'S' 'S' 0.1246 0.1234
                         'International Tables Vol C Tables 4.2.6.8 and 6.1.1.4'
    'Zn' 'Zn' 0.2839 1.4301
                         'International Tables Vol C Tables 4.2.6.8 and 6.1.1.4'
_computing_data_collection     'SMART (Bruker, 2001)'
_computing_cell_refinement     'SAINT (Bruker, 2001)'
_computing_data_reduction     'SAINT (Bruker, 2001)'
_computing_structure_solution     'SHELXS97 (Sheldrick, 2008)'
_computing_structure_refinement     'SHELXL97 (Sheldrick, 2008)'
_computing_molecular_graphics     'X-SEED (Barbour, 2001)'
_computing_publication_material     'publCIF (Westrip, 2010)'
loop_
    _atom_site_type_symbol
    _atom_site_label
    _atom_site_fract_x
    _atom_site_fract_y
    _atom_site_fract_z
    _atom_site_U_iso_or_equiv
    _atom_site_adp_type
    _atom_site_calc_flag
    _atom_site_refinement_flags
    _atom_site_occupancy
    _atom_site_disorder_assembly
    _atom_site_disorder_group
    Zn Zn1 0.50562(6) 0.34927(6) 0.74919(5) 0.0638(3) Uani d . 1 . .
    S S1 0.91009(13) 0.79052(15) 1.01272(12) 0.0733(4) Uani d . 1 . .
    S S2 0.6067(6) 0.0742(6) 0.9286(3) 0.1011(11) Uani d PDU 0.50 A 1
    C C14 0.6512(13) -0.0461(12) 0.9100(13) 0.100(4) Uani d PDU 0.50 A 1
    H H14 0.6557 -0.0852 0.9602 0.120 Uiso calc PR 0.50 A 1
    C C15 0.6802(16) -0.0815(17) 0.8139(11) 0.079(3) Uani d PDU 0.50 A 1
    H H15 0.7059 -0.1449 0.7903 0.095 Uiso calc PR 0.50 A 1
    C C16 0.6622(12) -0.0003(13) 0.7586(16) 0.0770(8) Uani d PDU 0.50 A 1
    H H16 0.6759 -0.0058 0.6919 0.092 Uiso calc PR 0.50 A 1
    S S2' 0.6837(4) -0.0034(4) 0.7590(5) 0.0770(8) Uani d PD 0.50 A 2
    C C14' 0.6977(14) -0.0544(14) 0.8662(9) 0.079(3) Uani d PD 0.50 A 2
    H H14' 0.7307 -0.1121 0.8699 0.095 Uiso calc PR 0.50 A 2
    C C15' 0.6541(17) 0.0001(16) 0.9468(15) 0.100(4) Uani d PD 0.50 A 2
    H H15' 0.6533 -0.0146 1.0110 0.120 Uiso calc PR 0.50 A 2
    C C16' 0.6114(16) 0.0819(19) 0.9129(10) 0.1011(11) Uani d PD 0.50 A 2
    H H16' 0.5783 0.1286 0.9546 0.121 Uiso calc PR 0.50 A 2
    O O1 0.6775(3) 0.5329(3) 0.8550(3) 0.0683(10) Uani d . 1 . .
    O O2 0.2678(3) 0.2050(3) 0.6643(3) 0.0664(10) Uani d . 1 . .
    O O3 0.5375(4) 0.2324(4) 0.8228(3) 0.0671(10) Uani d . 1 . .
    O O4 0.4945(4) 0.4247(4) 0.5989(3) 0.0678(10) Uani d . 1 . .
    O O5 0.2073(8) 0.2034(7) 0.3516(6) 0.171(3) Uani d DU 1 . .
    O O1W 0.1468(5) 0.0147(4) 0.4424(3) 0.0953(13) Uani d D 1 . .
    H H1W1 0.184(7) 0.054(6) 0.5112(12) 0.143 Uiso d D 1 . .
    H H1W2 0.101(7) 0.048(7) 0.421(5) 0.143 Uiso d D 1 . .
    N N1 0.5088(4) 0.5749(4) 0.9029(3) 0.0581(10) Uani d . 1 . .
    N N2 0.4269(4) 0.4546(4) 0.8249(3) 0.0560(10) Uani d . 1 . .
    N N3 0.0860(4) 0.2331(4) 0.6887(3) 0.0613(11) Uani d D 1 . .
    H H3N 0.014(3) 0.163(3) 0.648(3) 0.074 Uiso d D 1 . .
    N N4 0.6067(4) 0.1698(4) 0.6741(3) 0.0502(10) Uani d . 1 . .
    N N5 0.5693(4) 0.2512(4) 0.6455(3) 0.0511(10) Uani d . 1 . .
    N N6 0.5631(5) 0.3803(5) 0.4471(4) 0.0640(11) Uani d D 1 . .
    H H6N 0.556(5) 0.440(4) 0.431(4) 0.077 Uiso d D 1 . .
    N N7 0.1188(7) 0.3387(6) 0.3769(6) 0.112(2) Uani d DU 1 . .
    C C1 0.9569(7) 0.9300(6) 1.1235(5) 0.0846(18) Uani d . 1 . .
    H H1 1.0461 0.9988 1.1607 0.102 Uiso calc R 1 . .
    C C2 0.8526(7) 0.9290(6) 1.1500(5) 0.0799(17) Uani d . 1 . .
    H H2 0.8608 0.9973 1.2089 0.096 Uiso calc R 1 . .
    C C3 0.7278(6) 0.8158(6) 1.0816(4) 0.0638(14) Uani d . 1 . .
    H H3B 0.6448 0.8003 1.0900 0.077 Uiso calc R 1 . .
    C C4 0.7431(5) 0.7305(5) 1.0006(4) 0.0515(12) Uani d . 1 . .
    C C5 0.6426(5) 0.6058(5) 0.9145(4) 0.0548(12) Uani d . 1 . .
    C C6 0.2177(5) 0.2683(5) 0.7082(4) 0.0575(13) Uani d . 1 . .
    C C7 0.2954(5) 0.4045(5) 0.7958(4) 0.0524(12) Uani d . 1 . .
    C C8 0.1993(5) 0.4411(5) 0.8260(4) 0.0530(12) Uani d . 1 . .
    C C9 0.2121(5) 0.5509(5) 0.9032(4) 0.0631(14) Uani d . 1 . .
    H H9 0.2972 0.6224 0.9490 0.076 Uiso calc R 1 . .
    C C10 0.0925(6) 0.5518(6) 0.9109(5) 0.0765(16) Uani d . 1 . .
    H H10 0.0975 0.6246 0.9624 0.092 Uiso calc R 1 . .
    C C11 -0.0324(6) 0.4443(7) 0.8419(5) 0.0742(16) Uani d . 1 . .
    H H11 -0.1103 0.4473 0.8477 0.089 Uiso calc R 1 . .
    C C12 -0.0470(5) 0.3327(6) 0.7647(5) 0.0659(15) Uani d . 1 . .
    H H12 -0.1322 0.2607 0.7199 0.079 Uiso calc R 1 . .
    C C13 0.0711(5) 0.3333(5) 0.7572(4) 0.0553(12) Uani d . 1 . .
    C C17 0.6223(5) 0.0882(5) 0.8126(4) 0.0690(15) Uani d D 1 . .
    C C18 0.5854(4) 0.1691(5) 0.7701(4) 0.0543(12) Uani d . 1 A .
    C C19 0.5399(5) 0.3688(5) 0.5400(4) 0.0553(12) Uani d . 1 . .
    C C20 0.5817(4) 0.2732(5) 0.5581(4) 0.0505(11) Uani d . 1 . .
    C C21 0.6287(5) 0.2316(5) 0.4702(4) 0.0542(12) Uani d . 1 . .
    C C22 0.6786(5) 0.1459(5) 0.4447(4) 0.0648(14) Uani d . 1 . .
    H H22 0.6872 0.1001 0.4884 0.078 Uiso calc R 1 . .
    C C23 0.7155(6) 0.1303(7) 0.3521(5) 0.0864(18) Uani d . 1 . .
    H H23 0.7499 0.0733 0.3333 0.104 Uiso calc R 1 . .
    C C24 0.7022(7) 0.1980(7) 0.2870(5) 0.092(2) Uani d . 1 . .
    H H24 0.7275 0.1847 0.2249 0.111 Uiso calc R 1 . .
    C C25 0.6524(6) 0.2849(6) 0.3109(5) 0.0785(17) Uani d . 1 . .
    H H25 0.6436 0.3303 0.2668 0.094 Uiso calc R 1 . .
    C C26 0.6166(5) 0.3001(5) 0.4041(4) 0.0630(14) Uani d . 1 . .
    C C27 0.1813(11) 0.2814(11) 0.3207(9) 0.178(5) Uani d DU 1 . .
    H H27 0.2033 0.3002 0.2619 0.214 Uiso calc R 1 . .
    C C28 0.1061(10) 0.3139(10) 0.4682(8) 0.179(4) Uani d DU 1 . .
    H H28A 0.1924 0.3332 0.5134 0.268 Uiso calc R 1 . .
    H H28B 0.0408 0.2223 0.4468 0.268 Uiso calc R 1 . .
    H H28C 0.0760 0.3689 0.5087 0.268 Uiso calc R 1 . .
    C C29 0.0861(11) 0.4222(11) 0.3410(10) 0.221(5) Uani d DU 1 . .
    H H29A 0.0275 0.3750 0.2656 0.331 Uiso calc R 1 . .
    H H29B 0.1677 0.4969 0.3474 0.331 Uiso calc R 1 . .
    H H29C 0.0405 0.4527 0.3851 0.331 Uiso calc R 1 . .
loop_
    _atom_site_aniso_label
    _atom_site_aniso_U_11
    _atom_site_aniso_U_22
    _atom_site_aniso_U_33
    _atom_site_aniso_U_12
    _atom_site_aniso_U_13
    _atom_site_aniso_U_23
    Zn1 0.0637(4) 0.0688(4) 0.0754(5) 0.0417(4) 0.0338(3) 0.0303(4)
    S1 0.0478(8) 0.0769(10) 0.0803(10) 0.0253(8) 0.0194(7) 0.0208(8)
    S2 0.139(3) 0.104(2) 0.073(2) 0.057(2) 0.0280(18) 0.0614(18)
    C14 0.120(6) 0.100(9) 0.103(8) 0.066(5) 0.024(5) 0.063(7)
    C15 0.078(5) 0.083(6) 0.091(9) 0.049(4) 0.012(6) 0.049(7)
    C16 0.0690(19) 0.0825(17) 0.112(2) 0.0505(15) 0.0397(17) 0.0564(16)
    S2' 0.0690(19) 0.0825(17) 0.112(2) 0.0505(15) 0.0397(17) 0.0564(16)
    C14' 0.078(5) 0.083(6) 0.091(9) 0.049(4) 0.012(6) 0.049(7)
    C15' 0.120(6) 0.100(9) 0.103(8) 0.066(5) 0.024(5) 0.063(7)
    C16' 0.139(3) 0.104(2) 0.073(2) 0.057(2) 0.0280(18) 0.0614(18)
    O1 0.055(2) 0.066(2) 0.076(2) 0.026(2) 0.0219(19) 0.023(2)
    O2 0.055(2) 0.072(2) 0.067(2) 0.030(2) 0.0222(18) 0.019(2)
    O3 0.076(2) 0.082(3) 0.070(2) 0.050(2) 0.038(2) 0.041(2)
    O4 0.083(3) 0.083(3) 0.072(2) 0.057(2) 0.039(2) 0.044(2)
    O5 0.216(6) 0.118(4) 0.149(5) 0.074(4) 0.018(4) 0.052(4)
    O1W 0.092(4) 0.075(3) 0.076(3) 0.028(3) 0.016(3) 0.002(2)
    N1 0.058(3) 0.061(3) 0.062(3) 0.031(2) 0.025(2) 0.027(2)
    N2 0.056(3) 0.061(3) 0.052(2) 0.027(2) 0.018(2) 0.028(2)
    N3 0.038(3) 0.068(3) 0.058(3) 0.016(2) 0.012(2) 0.019(2)
    N4 0.040(2) 0.054(2) 0.064(3) 0.026(2) 0.019(2) 0.030(2)
    N5 0.043(2) 0.053(2) 0.060(3) 0.022(2) 0.0171(19) 0.027(2)
    N6 0.070(3) 0.071(3) 0.065(3) 0.035(3) 0.030(2) 0.041(3)
    N7 0.107(4) 0.096(4) 0.106(4) 0.029(3) 0.013(3) 0.052(4)
    C1 0.070(4) 0.075(4) 0.071(4) 0.019(3) 0.008(3) 0.014(3)
    C2 0.092(5) 0.085(5) 0.056(4) 0.045(4) 0.021(4) 0.018(3)
    C3 0.066(4) 0.081(4) 0.067(3) 0.044(3) 0.031(3) 0.042(3)
    C4 0.054(3) 0.059(3) 0.052(3) 0.033(3) 0.018(2) 0.028(3)
    C5 0.052(3) 0.062(3) 0.061(3) 0.030(3) 0.023(3) 0.034(3)
    C6 0.048(3) 0.071(4) 0.052(3) 0.025(3) 0.018(3) 0.029(3)
    C7 0.039(3) 0.069(3) 0.056(3) 0.025(3) 0.020(2) 0.033(3)
    C8 0.042(3) 0.068(3) 0.054(3) 0.026(3) 0.019(2) 0.029(3)
    C9 0.053(3) 0.069(4) 0.062(3) 0.027(3) 0.019(3) 0.023(3)
    C10 0.077(4) 0.085(4) 0.081(4) 0.048(4) 0.040(4) 0.032(4)
    C11 0.058(4) 0.102(5) 0.090(4) 0.049(4) 0.038(3) 0.051(4)
    C12 0.040(3) 0.084(4) 0.077(4) 0.026(3) 0.021(3) 0.044(3)
    C13 0.046(3) 0.072(4) 0.058(3) 0.030(3) 0.021(3) 0.037(3)
    C17 0.050(3) 0.072(4) 0.091(4) 0.028(3) 0.017(3) 0.048(3)
    C18 0.035(3) 0.054(3) 0.073(4) 0.019(2) 0.013(2) 0.032(3)
    C19 0.051(3) 0.062(3) 0.061(3) 0.027(3) 0.022(3) 0.035(3)
    C20 0.044(3) 0.051(3) 0.054(3) 0.019(2) 0.015(2) 0.026(2)
    C21 0.046(3) 0.048(3) 0.062(3) 0.017(2) 0.019(2) 0.022(3)
    C22 0.058(3) 0.061(3) 0.068(4) 0.027(3) 0.023(3) 0.016(3)
    C23 0.073(4) 0.087(5) 0.093(5) 0.040(4) 0.040(4) 0.019(4)
    C24 0.090(5) 0.097(5) 0.073(4) 0.035(4) 0.046(4) 0.017(4)
    C25 0.077(4) 0.076(4) 0.064(4) 0.019(3) 0.032(3) 0.026(3)
    C26 0.052(3) 0.067(4) 0.060(3) 0.020(3) 0.023(3) 0.025(3)
    C27 0.180(8) 0.159(8) 0.140(7) 0.033(6) 0.068(7) 0.055(6)
    C28 0.154(7) 0.191(8) 0.180(7) 0.049(6) 0.052(6) 0.121(7)
    C29 0.174(9) 0.197(8) 0.265(10) 0.071(7) -0.002(6) 0.139(8)
loop_
    _geom_bond_atom_site_label_1
    _geom_bond_atom_site_label_2
    _geom_bond_site_symmetry_2
    _geom_bond_distance
    _geom_bond_publ_flag
    Zn1 O1 . 2.103(3) yes
    Zn1 O2 . 2.370(3) yes
    Zn1 O3 . 2.043(3) yes
    Zn1 O4 . 2.440(3) yes
    Zn1 N2 . 2.017(4) yes
    Zn1 N5 . 2.022(4) yes
    S1 C4 . 1.705(5) ?
    S1 C1 . 1.708(6) ?
    S2 C17 . 1.650(6) ?
    S2 C14 . 1.703(9) ?
    C14 C15 . 1.394(10) ?
    C14 H14 . 0.93 ?
    C15 C16 . 1.440(10) ?
    C15 H15 . 0.93 ?
    C16 C17 . 1.410(10) ?
    C16 H16 . 0.93 ?
    S2' C17 . 1.627(6) ?
    S2' C14' . 1.724(9) ?
    C14' C15' . 1.395(10) ?
    C14' H14' . 0.93 ?
    C15' C16' . 1.413(10) ?
    C15' H15' . 0.93 ?
    C16' C17 . 1.397(10) ?
    C16' H16' . 0.93 ?
    O1 C5 . 1.267(5) ?
    O2 C6 . 1.231(6) ?
    O3 C18 . 1.261(5) ?
    O4 C19 . 1.230(5) ?
    O5 C27 . 1.246(8) ?
    O1W H1W1 . 0.842(11) ?
    O1W H1W2 . 0.842(11) ?
    N1 N2 . 1.325(5) ?
    N1 C5 . 1.394(6) ?
    N2 C7 . 1.304(6) ?
    N3 C6 . 1.343(6) ?
    N3 C13 . 1.400(7) ?
    N3 H3N . 0.837(11) ?
    N4 N5 . 1.341(5) ?
    N4 C18 . 1.361(6) ?
    N5 C20 . 1.295(6) ?
    N6 C19 . 1.357(6) ?
    N6 C26 . 1.404(7) ?
    N6 H6N . 0.837(11) ?
    N7 C28 . 1.360(7) ?
    N7 C27 . 1.378(8) ?
    N7 C29 . 1.382(8) ?
    C1 C2 . 1.311(8) ?
    C1 H1 . 0.93 ?
    C2 C3 . 1.402(8) ?
    C2 H2 . 0.93 ?
    C3 C4 . 1.373(7) ?
    C3 H3B . 0.93 ?
    C4 C5 . 1.429(7) ?
    C6 C7 . 1.487(7) ?
    C7 C8 . 1.437(6) ?
    C8 C9 . 1.372(7) ?
    C8 C13 . 1.401(7) ?
    C9 C10 . 1.406(7) ?
    C9 H9 . 0.93 ?
    C10 C11 . 1.380(8) ?
    C10 H10 . 0.93 ?
    C11 C12 . 1.378(8) ?
    C11 H11 . 0.93 ?
    C12 C13 . 1.381(7) ?
    C12 H12 . 0.93 ?
    C17 C18 . 1.425(6) ?
    C19 C20 . 1.483(6) ?
    C20 C21 . 1.443(6) ?
    C21 C22 . 1.376(7) ?
    C21 C26 . 1.396(7) ?
    C22 C23 . 1.378(7) ?
    C22 H22 . 0.93 ?
    C23 C24 . 1.381(8) ?
    C23 H23 . 0.93 ?
    C24 C25 . 1.385(9) ?
    C24 H24 . 0.93 ?
    C25 C26 . 1.381(7) ?
    C25 H25 . 0.93 ?
    C27 H27 . 0.93 ?
    C28 H28A . 0.96 ?
    C28 H28B . 0.96 ?
    C28 H28C . 0.96 ?
    C29 H29A . 0.96 ?
    C29 H29B . 0.96 ?
    C29 H29C . 0.96 ?
loop_
    _geom_angle_atom_site_label_1
    _geom_angle_atom_site_label_2
    _geom_angle_atom_site_label_3
    _geom_angle_site_symmetry_1
    _geom_angle_site_symmetry_3
    _geom_angle
    _geom_angle_publ_flag
    N2 Zn1 N5 . . 167.72(15) ?
    N2 Zn1 O3 . . 114.39(14) ?
    N5 Zn1 O3 . . 77.23(14) ?
    N2 Zn1 O1 . . 76.24(16) ?
    N5 Zn1 O1 . . 106.84(14) ?
    O3 Zn1 O1 . . 98.83(15) ?
    N2 Zn1 O2 . . 76.55(15) ?
    N5 Zn1 O2 . . 99.15(14) ?
    O3 Zn1 O2 . . 95.14(14) ?
    O1 Zn1 O2 . . 152.62(13) ?
    N2 Zn1 O4 . . 92.75(13) ?
    N5 Zn1 O4 . . 75.43(14) ?
    O3 Zn1 O4 . . 152.55(13) ?
    O1 Zn1 O4 . . 91.31(13) ?
    O2 Zn1 O4 . . 86.90(12) ?
    C4 S1 C1 . . 91.4(3) ?
    C17 S2 C14 . . 92.9(8) ?
    C15 C14 S2 . . 115.0(15) ?
    C15 C14 H14 . . 122.5 ?
    S2 C14 H14 . . 122.5 ?
    C14 C15 C16 . . 106.1(19) ?
    C14 C15 H15 . . 126.9 ?
    C16 C15 H15 . . 126.9 ?
    C17 C16 C15 . . 115.3(18) ?
    C17 C16 H16 . . 122.3 ?
    C15 C16 H16 . . 122.3 ?
    C17 S2' C14' . . 93.3(8) ?
    C15' C14' S2' . . 112.7(15) ?
    C15' C14' H14' . . 123.6 ?
    S2' C14' H14' . . 123.6 ?
    C14' C15' C16' . . 107(2) ?
    C14' C15' H15' . . 126.3 ?
    C16' C15' H15' . . 126.3 ?
    C17 C16' C15' . . 115.7(19) ?
    C17 C16' H16' . . 122.1 ?
    C15' C16' H16' . . 122.1 ?
    C5 O1 Zn1 . . 110.2(3) ?
    C6 O2 Zn1 . . 104.5(3) ?
    C18 O3 Zn1 . . 110.5(3) ?
    C19 O4 Zn1 . . 103.2(3) ?
    H1W1 O1W H1W2 . . 108.7(19) ?
    N2 N1 C5 . . 108.4(4) ?
    C7 N2 N1 . . 120.2(4) ?
    C7 N2 Zn1 . . 119.8(4) ?
    N1 N2 Zn1 . . 120.0(3) ?
    C6 N3 C13 . . 111.3(4) ?
    C6 N3 H3N . . 133(4) ?
    C13 N3 H3N . . 116(4) ?
    N5 N4 C18 . . 108.0(4) ?
    C20 N5 N4 . . 121.4(4) ?
    C20 N5 Zn1 . . 120.7(3) ?
    N4 N5 Zn1 . . 117.8(3) ?
    C19 N6 C26 . . 111.1(4) ?
    C19 N6 H6N . . 117(4) ?
    C26 N6 H6N . . 131(4) ?
    C28 N7 C27 . . 115.1(8) ?
    C28 N7 C29 . . 127.0(10) ?
    C27 N7 C29 . . 117.7(9) ?
    C2 C1 S1 . . 112.2(5) ?
    C2 C1 H1 . . 123.9 ?
    S1 C1 H1 . . 123.9 ?
    C1 C2 C3 . . 113.9(6) ?
    C1 C2 H2 . . 123.1 ?
    C3 C2 H2 . . 123.1 ?
    C4 C3 C2 . . 111.7(5) ?
    C4 C3 H3B . . 124.1 ?
    C2 C3 H3B . . 124.1 ?
    C3 C4 C5 . . 129.6(5) ?
    C3 C4 S1 . . 110.8(4) ?
    C5 C4 S1 . . 119.6(4) ?
    O1 C5 N1 . . 124.8(5) ?
    O1 C5 C4 . . 120.5(4) ?
    N1 C5 C4 . . 114.7(5) ?
    O2 C6 N3 . . 129.0(5) ?
    O2 C6 C7 . . 125.4(4) ?
    N3 C6 C7 . . 105.6(5) ?
    N2 C7 C8 . . 138.3(5) ?
    N2 C7 C6 . . 113.8(4) ?
    C8 C7 C6 . . 107.9(4) ?
    C9 C8 C13 . . 121.1(5) ?
    C9 C8 C7 . . 133.6(5) ?
    C13 C8 C7 . . 105.4(4) ?
    C8 C9 C10 . . 117.8(5) ?
    C8 C9 H9 . . 121.1 ?
    C10 C9 H9 . . 121.1 ?
    C11 C10 C9 . . 119.9(6) ?
    C11 C10 H10 . . 120.1 ?
    C9 C10 H10 . . 120.1 ?
    C12 C11 C10 . . 123.0(5) ?
    C12 C11 H11 . . 118.5 ?
    C10 C11 H11 . . 118.5 ?
    C11 C12 C13 . . 116.7(5) ?
    C11 C12 H12 . . 121.6 ?
    C13 C12 H12 . . 121.6 ?
    C12 C13 N3 . . 128.7(5) ?
    C12 C13 C8 . . 121.5(5) ?
    N3 C13 C8 . . 109.7(4) ?
    C16' C17 C16 . . 112.4(14) ?
    C16' C17 C18 . . 121.4(11) ?
    C16 C17 C18 . . 126.0(10) ?
    C16' C17 S2' . . 110.9(11) ?
    C18 C17 S2' . . 127.6(4) ?
    C16 C17 S2 . . 110.6(10) ?
    C18 C17 S2 . . 123.1(5) ?
    S2' C17 S2 . . 109.3(4) ?
    O3 C18 N4 . . 126.4(4) ?
    O3 C18 C17 . . 118.7(5) ?
    N4 C18 C17 . . 114.9(5) ?
    O4 C19 N6 . . 128.6(5) ?
    O4 C19 C20 . . 125.8(4) ?
    N6 C19 C20 . . 105.6(4) ?
    N5 C20 C21 . . 137.5(4) ?
    N5 C20 C19 . . 114.7(4) ?
    C21 C20 C19 . . 107.8(4) ?
    C22 C21 C26 . . 120.6(5) ?
    C22 C21 C20 . . 133.6(5) ?
    C26 C21 C20 . . 105.8(4) ?
    C21 C22 C23 . . 117.7(6) ?
    C21 C22 H22 . . 121.1 ?
    C23 C22 H22 . . 121.1 ?
    C22 C23 C24 . . 121.1(6) ?
    C22 C23 H23 . . 119.4 ?
    C24 C23 H23 . . 119.4 ?
    C23 C24 C25 . . 122.3(6) ?
    C23 C24 H24 . . 118.8 ?
    C25 C24 H24 . . 118.8 ?
    C26 C25 C24 . . 116.0(6) ?
    C26 C25 H25 . . 122.0 ?
    C24 C25 H25 . . 122.0 ?
    C25 C26 C21 . . 122.2(6) ?
    C25 C26 N6 . . 128.1(5) ?
    C21 C26 N6 . . 109.7(4) ?
    O5 C27 N7 . . 117.4(10) ?
    O5 C27 H27 . . 121.3 ?
    N7 C27 H27 . . 121.3 ?
    N7 C28 H28A . . 109.5 ?
    N7 C28 H28B . . 109.5 ?
    H28A C28 H28B . . 109.5 ?
    N7 C28 H28C . . 109.5 ?
    H28A C28 H28C . . 109.5 ?
    H28B C28 H28C . . 109.5 ?
    N7 C29 H29A . . 109.5 ?
    N7 C29 H29B . . 109.5 ?
    H29A C29 H29B . . 109.5 ?
    N7 C29 H29C . . 109.5 ?
    H29A C29 H29C . . 109.5 ?
    H29B C29 H29C . . 109.5 ?
loop_
    _geom_hbond_atom_site_label_D
    _geom_hbond_atom_site_label_H
    _geom_hbond_atom_site_label_A
    _geom_hbond_site_symmetry_A
    _geom_hbond_distance_DH
    _geom_hbond_distance_HA
    _geom_hbond_distance_DA
    _geom_hbond_angle_DHA
    _geom_hbond_publ_flag
    O1W H1w1 O2 . 0.840(10)
                          2.06(3) 2.859(5) 158(6) yes
    O1W H1w2 O5 . 0.840(10)
                          2.31(8) 2.771(9) 115(7) yes
    N3 H3N O1W 2_556 0.840(10)
                             1.980(10)
                                     2.813(6) 173(5) yes
    N6 H6N O4 2_666 0.840(10)
                            2.06(2) 2.884(5) 169(5) yes
