# Supplementary material for: Bis[N′-(2-oxo-1H-indol-3-ylidene)thiophene-2-carbohydrazidato-κ3 O,N′,O′]zinc(II) N,N-dimethyl­formide mono­solvate monohydrate
Source: Acta Crystallogr Sect E Struct Rep Online. 2010 Oct 23;66(Pt 11):m1438. doi: 10.1107/S1600536810039504 (PMC3009315; doi:10.1107/S1600536810039504)
Supplement: Supplementary file 2 [file e-66-m1438-Isup2.hkl]

# 
# h,k,l, Fc-squared, Fo-squared, sigma(Fo-squared) and status flag 
# 
data_I
_shelx_title ' ' 
_shelx_refln_list_code          4 
_shelx_F_calc_maximum      237.97 
_exptl_crystal_F_000       716.00 
_reflns_d_resolution_high  0.7822 
 
loop_ 
 _symmetry_equiv_pos_as_xyz 
 'x, y, z' 
 '-x, -y, -z' 
 
_cell_length_a    11.5250 
_cell_length_b    12.0656 
_cell_length_c    13.4643 
_cell_angle_alpha 105.913 
_cell_angle_beta  100.531 
_cell_angle_gamma 114.754 
 
_shelx_F_squared_multiplier     1.000 
 
loop_ 
 _refln_index_h 
 _refln_index_k 
 _refln_index_l 
 _refln_F_squared_calc 
 _refln_F_squared_meas 
 _refln_F_squared_sigma 
 _refln_observed_status 
   1   0   0    13260.79    13415.86    212.53 o 
   2   0   0     2489.80     2834.89     49.26 o 
   3   0   0      219.02      204.06      6.58 o 
   4   0   0        6.55        2.11      3.65 o 
   5   0   0     3964.42     4241.01     61.26 o 
   6   0   0       11.91       10.81     10.18 o 
   7   0   0      745.68      800.84     28.84 o 
   8   0   0       15.11       -8.67     12.56 o 
   9   0   0      123.68      110.13     18.71 o 
  10   0   0      243.17      214.79     30.90 o 
  11   0   0       14.57       26.23     19.22 o 
  12   0   0       27.64       34.10     23.66 o 
 -13   1   0       32.93       27.50     26.21 o 
 -12   1   0       18.45       26.17     22.79 o 
 -11   1   0        0.96        0.54     16.12 o 
 -10   1   0      128.93      143.61     21.33 o 
  -9   1   0       53.64       46.06     15.13 o 
  -8   1   0      341.30      377.34     22.47 o 
  -7   1   0       73.33       47.38     12.48 o 
  -6   1   0      367.29      353.52     17.03 o 
  -5   1   0      704.15      797.74     22.01 o 
  -4   1   0       63.87       38.40      4.91 o 
  -3   1   0      638.85      792.36     14.40 o 
  -2   1   0     4918.82     4921.97     65.46 o 
  -1   1   0     4782.71     3882.87     79.68 o 
   0   1   0     2144.08     2489.52     62.46 o 
   1   1   0      120.37      160.46      5.09 o 
   2   1   0    51432.56    53792.13   1068.68 o 
   3   1   0    12495.95    13023.51    169.98 o 
   4   1   0     8764.77     9143.13    181.93 o 
   5   1   0      275.70      236.04      9.79 o 
   6   1   0       61.23       53.77     12.60 o 
   7   1   0     1125.63     1167.56     36.98 o 
   8   1   0       60.49       62.41     16.29 o 
   9   1   0       72.39       92.52     20.38 o 
  10   1   0        0.63      -12.78     18.50 o 
  11   1   0       31.32       72.17     22.43 o 
  12   1   0        9.85       34.82     26.02 o 
 -13   2   0        6.02       18.30     22.53 o 
 -12   2   0       17.20      -16.43     18.87 o 
 -11   2   0      101.62      107.10     19.72 o 
 -10   2   0       40.90       36.95     16.72 o 
  -9   2   0      293.76      317.88     23.14 o 
  -8   2   0      443.75      382.88     20.68 o 
  -7   2   0      512.33      501.38     21.59 o 
  -6   2   0     1640.93     1699.24     30.47 o 
  -5   2   0     1489.64     1445.91     24.98 o 
  -4   2   0      349.50      328.15     12.12 o 
  -3   2   0      886.40      791.32     14.77 o 
  -2   2   0     1290.59     1263.07     21.64 o 
  -1   2   0      346.07      322.22      7.23 o 
   0   2   0     3131.67     3083.71     42.56 o 
   1   2   0     1050.74     1190.64     20.00 o 
   2   2   0     2881.41     3045.87     54.57 o 
   3   2   0      265.40      284.68     11.76 o 
   4   2   0       22.23       12.56      7.42 o 
   5   2   0      149.82      153.62     12.84 o 
   6   2   0     1215.90     1202.06     36.20 o 
   7   2   0        0.54      -13.70     13.70 o 
   8   2   0        0.49       -5.53     14.75 o 
   9   2   0        2.63       -1.01     15.40 o 
  10   2   0        0.84       -9.87     24.56 o 
  11   2   0       17.56       46.06     25.23 o 
 -13   3   0       55.31       63.00     24.23 o 
 -12   3   0        0.58       -9.98     18.50 o 
 -11   3   0      225.97      220.38     30.58 o 
 -10   3   0       35.13       39.97     16.97 o 
  -9   3   0      107.53      125.31     16.84 o 
  -8   3   0      795.81      808.33     28.70 o 
  -7   3   0        3.73        2.74      6.03 o 
  -6   3   0     2055.65     1981.61     39.35 o 
  -5   3   0     4138.22     4048.22     58.62 o 
  -4   3   0       12.21       -2.06      4.26 o 
  -3   3   0     1179.35     1216.22     20.84 o 
  -2   3   0      124.65      167.97      8.70 o 
  -1   3   0     1432.86     1273.01     20.85 o 
   0   3   0     1336.49     1314.19     23.57 o 
   1   3   0      368.92      407.20     11.13 o 
   2   3   0     7321.50     7624.94    103.86 o 
   3   3   0     1849.46     1838.22     32.15 o 
   4   3   0      397.22      359.01     13.67 o 
   5   3   0        3.14       17.03      8.34 o 
   6   3   0      716.90      752.45     35.61 o 
   7   3   0      491.59      479.02     25.93 o 
   8   3   0        0.32      -15.08     15.08 o 
   9   3   0       41.16       29.70     20.20 o 
  10   3   0       43.52       85.67     25.79 o 
 -14   4   0        4.72       49.72     27.16 o 
 -13   4   0        4.08        7.96     20.09 o 
 -12   4   0        7.64        5.52     17.53 o 
 -11   4   0       54.41       76.08     18.67 o 
 -10   4   0       17.54       24.99     14.95 o 
  -9   4   0      836.42      765.90     28.34 o 
  -8   4   0      177.11      229.77     53.36 o 
  -7   4   0      583.73      601.72     16.56 o 
  -6   4   0      890.15      995.75     21.06 o 
  -5   4   0      217.41      213.54      9.29 o 
  -4   4   0     2127.82     2231.39     38.50 o 
  -3   4   0      483.34      448.84     12.40 o 
  -2   4   0      605.04      531.26     14.31 o 
  -1   4   0     1057.16      790.41     15.92 o 
   0   4   0       75.10      100.78      8.77 o 
   1   4   0     2417.95     2345.45     40.24 o 
   2   4   0     3236.37     3283.58     50.89 o 
   3   4   0      479.47      483.32     15.27 o 
   4   4   0      357.30      320.78     13.97 o 
   5   4   0      209.82      314.47     23.43 o 
   6   4   0      256.37      246.24     44.64 o 
   7   4   0        2.88        2.34     16.49 o 
   8   4   0      112.53      136.46     23.04 o 
   9   4   0       29.54       17.85     21.72 o 
  10   4   0       24.26       60.94     37.95 o 
 -14   5   0        9.47       30.66     24.70 o 
 -13   5   0       51.69       78.85     23.49 o 
 -12   5   0       11.97       -0.92     17.00 o 
 -11   5   0      156.01      164.34     22.45 o 
 -10   5   0       25.49       19.83     14.75 o 
  -9   5   0        0.50       -7.26     11.02 o 
  -8   5   0       89.95       62.53      9.24 o 
  -7   5   0      260.13      284.43     14.42 o 
  -6   5   0      279.11      245.32     10.80 o 
  -5   5   0     1148.67     1235.31     24.21 o 
  -4   5   0      459.89      483.15     13.29 o 
  -3   5   0      463.60      576.12     15.63 o 
  -2   5   0        6.46       15.69      5.51 o 
  -1   5   0      536.00      604.84     17.65 o 
   0   5   0     1868.07     1832.37     38.54 o 
   1   5   0      701.18      737.26     24.50 o 
   2   5   0        5.76        2.82      7.24 o 
   3   5   0       12.78        8.17      9.23 o 
   4   5   0        0.05       -8.86      8.86 o 
   5   5   0      365.93      384.72     32.39 o 
   6   5   0        3.98        6.57     15.62 o 
   7   5   0       21.43       45.47     32.45 o 
   8   5   0        0.14      -14.08     19.76 o 
   9   5   0        4.49       -6.37     22.88 o 
 -14   6   0       10.31       -1.54     24.02 o 
 -13   6   0        2.76        9.51     31.90 o 
 -12   6   0      237.36      225.41     49.91 o 
 -11   6   0      275.57      367.76     30.55 o 
 -10   6   0       36.06       25.45     13.89 o 
  -9   6   0      492.72      470.26     22.46 o 
  -8   6   0      136.77      133.88     12.16 o 
  -7   6   0      809.39      814.15     20.64 o 
  -6   6   0     1307.83     1204.31     25.19 o 
  -5   6   0     1961.42     2267.37     38.31 o 
  -4   6   0     2781.61     2819.12     51.28 o 
  -3   6   0        4.91       -0.90      5.33 o 
  -2   6   0      932.47      940.17     20.18 o 
  -1   6   0      305.53      263.41     11.05 o 
   0   6   0        9.45       -5.44      6.53 o 
   1   6   0      413.61      387.04     14.76 o 
   2   6   0       69.70       62.10     12.28 o 
   3   6   0       72.20       69.34     20.62 o 
   4   6   0      105.82       99.09     16.58 o 
   5   6   0       56.55       90.69     17.63 o 
   6   6   0       20.36       17.31     18.54 o 
   7   6   0       22.25       48.42     28.59 o 
   8   6   0        2.35       25.79     31.87 o 
 -14   7   0        4.95       -1.10     23.28 o 
 -13   7   0        6.27       41.72     19.65 o 
 -12   7   0        1.25       12.48     16.14 o 
 -11   7   0      175.67      221.63     40.29 o 
 -10   7   0       19.75        5.36     13.83 o 
  -9   7   0      172.33      189.05     16.21 o 
  -8   7   0      378.33      369.63     15.66 o 
  -7   7   0      742.04      681.00     21.42 o 
  -6   7   0      321.05      340.42     13.57 o 
  -5   7   0      968.01     1070.49     23.59 o 
  -4   7   0      537.12      462.69     21.86 o 
  -3   7   0     1122.59     1135.61     24.49 o 
  -2   7   0     1575.28     1584.79     47.71 o 
  -1   7   0      239.54      252.13     12.29 o 
   0   7   0      330.27      293.42     13.30 o 
   1   7   0        7.37        1.93      8.79 o 
   2   7   0      283.76      326.14     16.63 o 
   3   7   0       24.03       40.29     11.53 o 
   4   7   0        1.33       30.58     22.45 o 
   5   7   0       97.54       72.10     28.59 o 
   6   7   0       26.65       22.16     30.11 o 
   7   7   0       10.14       -6.02     34.91 o 
 -14   8   0        1.38       18.99     33.77 o 
 -13   8   0        2.33       23.78     19.81 o 
 -12   8   0        6.14       17.44     17.56 o 
 -11   8   0      103.34      133.12     20.50 o 
 -10   8   0      260.84      312.52     54.15 o 
  -9   8   0     1147.44      989.89     32.93 o 
  -8   8   0      114.13      100.01     12.07 o 
  -7   8   0      351.47      407.02     16.17 o 
  -6   8   0      168.58      188.29     13.01 o 
  -5   8   0       51.34       50.88     11.95 o 
  -4   8   0       46.18       43.33      8.78 o 
  -3   8   0      171.25      209.78     18.16 o 
  -2   8   0        7.55       16.31      9.55 o 
  -1   8   0      297.77      313.06     14.87 o 
   0   8   0       29.36       26.21     13.05 o 
   1   8   0       38.51       77.91     40.81 o 
   2   8   0        8.43       14.06     25.11 o 
   3   8   0       35.22        0.48     15.63 o 
   4   8   0       23.90       35.49     27.19 o 
   5   8   0        2.04       -5.50     26.49 o 
   6   8   0        1.17       70.17     36.72 o 
 -14   9   0       16.69       31.75     40.52 o 
 -13   9   0       18.87      -11.35     20.29 o 
 -12   9   0       21.42       17.86     18.52 o 
 -11   9   0       46.77       57.09     17.29 o 
 -10   9   0      360.21      369.63     17.97 o 
  -9   9   0       61.10       22.87     11.07 o 
  -8   9   0      126.76      156.05     17.12 o 
  -7   9   0     1074.41     1007.23     25.66 o 
  -6   9   0      931.36      912.81     24.00 o 
  -5   9   0     1998.72     2149.23     49.98 o 
  -4   9   0      215.13      240.10     19.13 o 
  -3   9   0      314.70      327.10     26.60 o 
  -2   9   0       97.99       94.47     21.87 o 
  -1   9   0        0.89       12.43     13.27 o 
   0   9   0      198.94      206.93     21.00 o 
   1   9   0       37.60        3.12     22.31 o 
   2   9   0       58.16       40.47     16.75 o 
   3   9   0       17.26      -10.17     28.48 o 
   4   9   0        4.72      -25.03     30.05 o 
   5   9   0        6.05       11.29     33.39 o 
 -14  10   0       20.12       51.63     39.41 o 
 -13  10   0      117.71      177.11     40.93 o 
 -12  10   0       54.60       40.11     20.90 o 
 -11  10   0      180.77      211.53     32.92 o 
 -10  10   0      132.73      118.98     15.47 o 
  -9  10   0        1.21       -5.01     11.26 o 
  -8  10   0       89.72       97.21     22.28 o 
  -7  10   0       24.98        0.32     11.51 o 
  -6  10   0      110.09      114.90     36.25 o 
  -5  10   0       46.90       47.48     14.19 o 
  -4  10   0      530.16      468.15     47.19 o 
  -3  10   0     1045.81     1176.06     52.51 o 
  -2  10   0      317.86      325.34     22.89 o 
  -1  10   0      151.60      144.43     19.09 o 
   0  10   0       71.30       51.47     16.70 o 
   1  10   0       33.99       18.28     18.21 o 
   2  10   0       50.24       40.61     22.69 o 
   3  10   0        0.15      -26.60     26.60 o 
   4  10   0        3.31       -7.08     34.73 o 
  -9  11   0        1.79       13.19     15.20 o 
  -8  11   0        0.47        0.38     15.17 o 
  -7  11   0        7.21      -19.06     19.06 o 
  -6  11   0        3.06        5.38     19.24 o 
  -5  11   0        9.54        5.57     13.64 o 
  -4  11   0       26.09       14.87     14.04 o 
  -3  11   0        0.35       18.31     15.74 o 
  -2  11   0        4.44       19.18     24.59 o 
  -1  11   0        7.99        2.53     16.15 o 
   0  11   0       64.26       44.06     18.53 o 
   1  11   0       64.44       63.26     21.33 o 
   2  11   0        4.58       50.11     35.20 o 
   3  11   0       14.70       28.07     34.09 o 
 -11  12   0      134.66      147.64     30.58 o 
 -10  12   0       18.02       32.74     21.46 o 
  -9  12   0       51.32       72.33     21.75 o 
  -8  12   0       40.26       41.40     20.93 o 
  -7  12   0       33.57       23.42     16.20 o 
  -6  12   0       62.50       50.16     17.57 o 
  -5  12   0        3.09      -12.87     16.69 o 
  -4  12   0        0.32      -16.75     16.75 o 
  -3  12   0       27.57        4.26     17.18 o 
  -2  12   0       14.63       16.40     18.41 o 
  -1  12   0        7.99        2.54     22.13 o 
   0  12   0        4.44        3.15     20.84 o 
   1  12   0        9.45        5.84     38.53 o 
 -11  13   0       34.87       40.05     25.90 o 
 -10  13   0       47.95       51.63     26.66 o 
  -9  13   0      170.37      181.62     31.05 o 
  -8  13   0      151.25      215.53     32.39 o 
  -7  13   0      119.69      161.68     32.51 o 
  -6  13   0       37.32      -10.76     21.81 o 
  -5  13   0       34.50       10.06     26.02 o 
  -4  13   0       73.06       53.03     29.06 o 
  -3  13   0       30.67      -12.96     18.71 o 
  -2  13   0       14.17      -20.36     20.36 o 
  -1  13   0        3.15       -2.51     60.34 o 
 -10  14   0       53.46       28.89     27.83 o 
  -9  14   0       25.54       36.90     28.53 o 
  -8  14   0       26.16       58.36     29.24 o 
  -7  14   0       11.47       73.50     31.28 o 
  -6  14   0       23.88       11.17     28.24 o 
  -5  14   0       56.48       35.67     30.99 o 
  -4  14   0       10.28       13.51     32.92 o 
  -3  14   0       13.36       37.31     33.91 o 
   6 -15   1       14.63       46.31     36.14 o 
   7 -15   1        3.48       -0.53     28.18 o 
   8 -15   1       12.58       12.28     32.10 o 
   2 -14   1        0.35       -2.42     24.21 o 
   3 -14   1        3.08       -8.24     21.92 o 
   4 -14   1        0.93      -17.89     27.63 o 
   5 -14   1       29.48       19.35     26.90 o 
   6 -14   1       17.37       15.09     28.65 o 
   7 -14   1       27.94       18.89     26.25 o 
   8 -14   1       19.64       30.35     28.30 o 
   9 -14   1        6.62       49.35     28.36 o 
  10 -14   1       20.12       45.02     27.83 o 
  11 -14   1       16.25       26.90     27.19 o 
   0 -13   1        2.11       54.38     26.81 o 
   1 -13   1        2.20      -20.19     20.19 o 
   2 -13   1        2.27        2.32     19.57 o 
   3 -13   1        7.67       27.94     20.75 o 
   4 -13   1        1.77      -20.73     20.73 o 
   5 -13   1        0.43      -10.61     18.09 o 
   6 -13   1       47.25       12.50     17.18 o 
   7 -13   1       13.11        5.64     16.76 o 
   8 -13   1        6.06      -16.43     16.43 o 
   9 -13   1       20.75       28.71     24.15 o 
  10 -13   1        0.62       19.12     24.68 o 
  11 -13   1        3.61       -3.80     24.73 o 
  -2 -12   1       24.18       74.38     35.26 o 
  -1 -12   1       39.33       19.56     22.20 o 
   0 -12   1       30.99       23.90     20.42 o 
   1 -12   1        4.73        3.19     27.77 o 
   2 -12   1        0.71        9.03     23.59 o 
   3 -12   1        1.76      -15.47     15.47 o 
   4 -12   1       32.27       16.35     17.13 o 
   5 -12   1      127.52      119.00     21.20 o 
   6 -12   1       53.19       32.61     15.91 o 
   7 -12   1      114.05      100.76     19.73 o 
   8 -12   1       55.88       45.76     16.66 o 
   9 -12   1       55.72       20.00     36.02 o 
  10 -12   1      188.22      194.28     40.29 o 
  -3 -11   1        0.08      -10.99     31.75 o 
  -2 -11   1        0.65       -1.90     20.25 o 
  -1 -11   1       15.09       -7.45     18.33 o 
   0 -11   1      192.76      114.56     22.07 o 
   1 -11   1       80.30      107.99     26.02 o 
   2 -11   1       92.54      108.58     35.00 o 
   3 -11   1        0.53       -2.49     13.48 o 
   4 -11   1        9.04        8.34     13.79 o 
   5 -11   1        1.00       -4.76     12.91 o 
   6 -11   1      125.15      113.68     16.93 o 
   7 -11   1      301.65      339.26     22.76 o 
   8 -11   1        3.97        4.75     14.65 o 
   9 -11   1      125.55       73.79     16.40 o 
  10 -11   1       44.52       21.54     14.68 o 
  12 -11   1      151.42      208.51     34.97 o 
  -4 -10   1       17.03       36.72     33.91 o 
  -3 -10   1        0.03      -28.48     28.48 o 
  -2 -10   1        7.46        7.67     17.98 o 
  -1 -10   1        0.06        6.80     16.17 o 
   0 -10   1       11.07        4.93     16.26 o 
   1 -10   1       58.29       40.28     15.29 o 
   2 -10   1        0.69       -6.79     12.73 o 
   3 -10   1       27.03       19.41     14.02 o 
   4 -10   1       86.62      118.69     28.86 o 
   5 -10   1       52.33       49.34     14.03 o 
   6 -10   1       60.61       53.29     14.35 o 
   7 -10   1        0.13       12.02     12.61 o 
   8 -10   1       28.01       25.96     11.92 o 
   9 -10   1       11.80       -2.61     10.41 o 
  10 -10   1       24.78       25.54     12.21 o 
  11 -10   1       73.96       36.79     40.00 o 
  12 -10   1        0.09       -7.65     18.94 o 
  13 -10   1        9.27       -6.19     26.72 o 
  14 -10   1        0.09      -24.20     24.20 o 
  -5  -9   1        0.21      -13.80     28.07 o 
  -4  -9   1        0.67      -29.00     29.00 o 
  -3  -9   1       11.66        8.87     22.72 o 
  -2  -9   1        7.51      -13.24     13.24 o 
  -1  -9   1       51.84       45.13     14.58 o 
   0  -9   1        7.36        3.68     13.79 o 
   1  -9   1      182.80      172.68     32.28 o 
   2  -9   1      587.79      602.99     24.98 o 
   3  -9   1      449.01      405.72     20.16 o 
   4  -9   1      926.61      898.17     29.90 o 
   5  -9   1      252.62      294.76     18.90 o 
   6  -9   1       95.21       91.33     19.71 o 
   7  -9   1        6.92       -1.37     11.61 o 
   8  -9   1      107.90      122.60     17.10 o 
   9  -9   1        9.33        2.99     10.08 o 
  10  -9   1        0.70       -7.65     14.51 o 
  11  -9   1        0.31        8.06     16.81 o 
  12  -9   1        1.00       -9.27     17.85 o 
  13  -9   1       11.70        0.83     21.11 o 
  14  -9   1       37.60       70.46     24.97 o 
  -7  -8   1        7.14       69.17     38.53 o 
  -6  -8   1        8.80       10.53     31.75 o 
  -5  -8   1       29.49       65.78     30.17 o 
  -4  -8   1       60.48       70.17     25.90 o 
  -3  -8   1       11.86       -7.68     12.97 o 
  -2  -8   1      323.67      366.54     23.23 o 
  -1  -8   1       79.47       56.46     14.38 o 
   0  -8   1       19.42       18.17     11.81 o 
   1  -8   1      304.17      308.75     19.28 o 
   2  -8   1      164.34      170.30     12.88 o 
   3  -8   1      425.52      359.70     13.75 o 
   4  -8   1      481.66      515.97     15.81 o 
   5  -8   1      643.67      665.36     22.05 o 
   6  -8   1     1692.79     1612.45     40.13 o 
   7  -8   1     1725.09     1803.16     53.18 o 
   8  -8   1     1488.16     1393.86     38.64 o 
   9  -8   1      261.81      295.29     33.21 o 
  10  -8   1        6.98      -13.43     13.43 o 
  11  -8   1        4.67       -5.21     15.32 o 
  12  -8   1       42.17       45.66     18.92 o 
  13  -8   1       39.72       68.98     22.76 o 
  14  -8   1        2.08       24.53     28.18 o 
  -8  -7   1        5.06      -10.99     33.62 o 
  -7  -7   1        0.01      -15.26     29.94 o 
  -6  -7   1        0.71       22.92     29.47 o 
  -5  -7   1        3.73       13.80     26.02 o 
  -4  -7   1       45.59       49.99     24.97 o 
  -3  -7   1        4.50      -13.74     13.74 o 
  -2  -7   1       71.66       63.18     11.17 o 
  -1  -7   1       19.41       17.39      9.65 o 
   0  -7   1      234.68      269.63     13.32 o 
   1  -7   1        2.61       -4.30      6.36 o 
   2  -7   1     1413.37     1435.03     27.32 o 
   3  -7   1       33.83       44.77     11.17 o 
   4  -7   1        2.59        9.76      6.68 o 
   5  -7   1       14.33        4.08      6.92 o 
   6  -7   1       35.53       19.81      7.60 o 
   7  -7   1      189.75      201.73     14.43 o 
   8  -7   1      439.66      406.23     16.22 o 
   9  -7   1      380.26      421.99     22.24 o 
  10  -7   1      311.52      335.99     29.21 o 
  11  -7   1      303.88      309.82     30.87 o 
  12  -7   1      193.75      182.97     43.91 o 
  13  -7   1       17.90       14.72     23.97 o 
  14  -7   1        6.45      -11.80     23.17 o 
  -8  -6   1        0.10       -3.74     30.70 o 
  -7  -6   1       52.11       50.75     29.76 o 
  -6  -6   1       42.11       98.59     21.87 o 
  -5  -6   1      102.19       69.25     17.22 o 
  -4  -6   1       52.13       45.16     11.66 o 
  -3  -6   1       20.71       24.54      9.65 o 
  -2  -6   1      168.18      202.23     13.07 o 
  -1  -6   1      532.66      571.74     18.63 o 
   0  -6   1     1975.14     1832.07     32.39 o 
   1  -6   1       20.92       16.45      6.08 o 
   2  -6   1        1.61        1.12      5.31 o 
   3  -6   1     1324.34     1117.68     22.23 o 
   4  -6   1       10.34        0.57      5.95 o 
   5  -6   1     2156.71     2235.86     37.99 o 
   6  -6   1      189.89      154.08     10.98 o 
   7  -6   1        4.06        8.78      8.08 o 
   8  -6   1     1004.98      957.57     28.19 o 
   9  -6   1      288.08      312.78     21.63 o 
  10  -6   1      252.10      342.13     24.89 o 
  11  -6   1        4.37      -14.00     14.00 o 
  12  -6   1       54.31       47.28     18.74 o 
  13  -6   1       28.35       11.51     21.52 o 
  14  -6   1       69.69       70.66     31.96 o 
  -9  -5   1        6.11      -16.90     30.52 o 
  -8  -5   1        5.54       25.21     19.38 o 
  -7  -5   1      101.63      155.99     29.56 o 
  -6  -5   1      132.41      189.58     54.47 o 
  -5  -5   1      609.82      540.87     25.38 o 
  -4  -5   1        4.81       15.34      8.67 o 
  -3  -5   1       19.01        4.52      8.28 o 
  -2  -5   1      404.06      372.88     13.57 o 
  -1  -5   1      309.75      302.64     11.24 o 
   0  -5   1      413.10      331.09     10.65 o 
   1  -5   1      399.14      388.94     11.24 o 
   2  -5   1     1062.88      833.98     16.85 o 
   3  -5   1      354.61      352.08     16.14 o 
   4  -5   1     1127.39     1231.71     23.27 o 
   5  -5   1     3002.74     2798.24     44.28 o 
   6  -5   1      347.54      351.62     12.38 o 
   7  -5   1     3381.16     3152.72     85.72 o 
   8  -5   1      851.14      823.81     28.16 o 
   9  -5   1      451.13      461.88     23.09 o 
  10  -5   1      329.22      335.57     22.35 o 
  11  -5   1      113.39       85.05     28.56 o 
  12  -5   1      303.58      409.62     39.32 o 
  13  -5   1       17.82       11.13     19.19 o 
  14  -5   1        9.04       -3.39     26.09 o 
 -10  -4   1        6.65       -8.09     22.61 o 
  -9  -4   1        0.28      -13.67     30.35 o 
  -8  -4   1       40.84       59.61     19.82 o 
  -7  -4   1      205.81      243.59     23.93 o 
  -6  -4   1      634.25      600.13     30.90 o 
  -5  -4   1       74.27       71.79     10.93 o 
  -4  -4   1       35.60       27.53      8.25 o 
  -3  -4   1      329.54      254.07     11.97 o 
  -2  -4   1      685.30      807.81     18.53 o 
  -1  -4   1      491.59      446.13     12.35 o 
   0  -4   1        3.86        2.59      4.33 o 
   1  -4   1      733.12      732.42     14.38 o 
   2  -4   1        7.63        0.84      4.86 o 
   3  -4   1      283.19      306.45      9.95 o 
   4  -4   1      368.07      284.47     11.96 o 
   5  -4   1      267.02      261.27     12.04 o 
   6  -4   1        6.60       -3.09      5.35 o 
   7  -4   1      364.17      298.53     16.59 o 
   8  -4   1      301.46      298.52     18.79 o 
   9  -4   1     1081.50      972.76     33.33 o 
  10  -4   1       28.69        2.43     13.85 o 
  11  -4   1      192.95      203.42     48.88 o 
  12  -4   1        6.63       -8.72     18.22 o 
  13  -4   1        5.40       13.67     21.85 o 
 -11  -3   1        0.07       -6.93     25.70 o 
 -10  -3   1       31.52       33.31     21.99 o 
  -9  -3   1        5.34      -12.39     19.22 o 
  -8  -3   1       35.64       39.10     16.88 o 
  -7  -3   1       17.77       11.21     25.99 o 
  -6  -3   1       98.36      104.04     19.71 o 
  -5  -3   1       11.41        4.85      8.05 o 
  -4  -3   1      483.15      508.92     15.48 o 
  -3  -3   1     1578.45     1613.76     28.84 o 
  -2  -3   1      295.27      281.07     10.38 o 
  -1  -3   1      672.00      805.29     15.92 o 
   0  -3   1     2243.51     2084.08     31.24 o 
   1  -3   1     2667.87     2908.61     41.20 o 
   2  -3   1     3116.96     3455.50     59.28 o 
   3  -3   1     1000.83      867.92     16.59 o 
   4  -3   1       83.72       97.93     14.82 o 
   5  -3   1      187.60      215.57      8.54 o 
   6  -3   1        0.07       13.88      9.53 o 
   7  -3   1      379.02      351.50     18.00 o 
   8  -3   1        2.58       -9.39     10.88 o 
   9  -3   1       58.45       62.21     15.85 o 
  10  -3   1        1.79       -2.01     13.68 o 
  11  -3   1        4.59       20.80     16.53 o 
  12  -3   1        1.70       -4.35     19.78 o 
  13  -3   1        3.72      -18.29     22.21 o 
 -11  -2   1       79.88      124.70     25.13 o 
 -10  -2   1        7.10      -12.33     21.66 o 
  -9  -2   1       10.13       13.22     36.60 o 
  -8  -2   1       22.15       38.71     16.01 o 
  -7  -2   1      105.62       94.94     16.63 o 
  -6  -2   1     1049.31     1099.26     33.92 o 
  -5  -2   1      797.06      757.11     18.84 o 
  -4  -2   1     4453.40     4658.18     67.71 o 
  -3  -2   1      498.52      603.13     14.50 o 
  -2  -2   1     3029.81     3499.69    130.93 o 
  -1  -2   1     2559.96     2606.01     37.36 o 
   0  -2   1    11608.49    11561.70    180.30 o 
   1  -2   1     9748.44    11556.46    149.47 o 
   2  -2   1    13631.37    14623.60    187.83 o 
   3  -2   1      233.69      328.92     11.84 o 
   4  -2   1      730.79      755.28     20.95 o 
   5  -2   1        4.18        3.42      5.01 o 
   6  -2   1     1263.30     1258.25     38.42 o 
   7  -2   1      566.05      541.91     22.62 o 
   8  -2   1        9.95       30.92     13.06 o 
   9  -2   1      261.29      302.79     24.58 o 
  10  -2   1      131.04      130.50     20.63 o 
  11  -2   1      119.46      126.62     22.60 o 
  12  -2   1        1.60        5.69     18.58 o 
  13  -2   1       15.71        9.70     24.11 o 
 -12  -1   1       29.45       25.78     23.82 o 
 -11  -1   1       66.07       49.68     20.57 o 
 -10  -1   1        7.60       18.31     17.68 o 
  -9  -1   1       23.26        5.90     21.40 o 
  -8  -1   1        1.21      -13.16     13.16 o 
  -7  -1   1      168.60      162.50     17.87 o 
  -6  -1   1       44.99       35.82      7.61 o 
  -5  -1   1        5.73       -5.17      5.71 o 
  -4  -1   1     5672.50     6266.24    116.49 o 
  -3  -1   1      604.80      778.38     27.83 o 
  -2  -1   1     1736.50     1520.63     32.80 o 
  -1  -1   1      497.85      662.35     13.39 o 
   0  -1   1     7211.94     7577.67    170.83 o 
   1  -1   1     1757.55     2311.52     31.77 o 
   2  -1   1     4623.15     4281.85     58.07 o 
   3  -1   1     4867.62     4784.12     82.33 o 
   4  -1   1      486.00      475.53     25.08 o 
   5  -1   1     1157.75     1134.10     29.73 o 
   6  -1   1      231.96      263.26     15.61 o 
   7  -1   1      208.00      193.99     18.13 o 
   8  -1   1       72.65       94.54     16.62 o 
   9  -1   1      358.07      365.76     24.89 o 
  10  -1   1      207.03      219.14     25.06 o 
  11  -1   1       27.09       32.47     25.38 o 
  12  -1   1        1.09      -20.48     20.48 o 
 -12   0   1        4.42        3.95     29.09 o 
 -11   0   1       29.95       40.62     20.19 o 
 -10   0   1       84.82       75.36     19.10 o 
  -9   0   1      126.62      124.23     33.01 o 
  -8   0   1        4.82      -11.54     11.54 o 
  -7   0   1        0.45       -4.00     10.95 o 
  -6   0   1       68.71       52.90      6.96 o 
  -5   0   1      839.79      809.01     17.08 o 
  -4   0   1      276.77      211.61     12.78 o 
  -3   0   1     9537.88    10579.98    229.12 o 
  -2   0   1     3238.52     3918.72     53.89 o 
  -1   0   1     1154.54     1037.92     15.69 o 
   0   0   1       11.08       11.08      3.45 o 
   1   0   1      628.51      598.35     13.43 o 
   2   0   1     1174.53      969.17     21.96 o 
   3   0   1      455.97      610.27     18.03 o 
   4   0   1      529.53      555.57     18.84 o 
   5   0   1        5.11       -5.62      8.16 o 
   6   0   1        7.45       17.61     11.54 o 
   7   0   1      831.24      772.34     29.42 o 
   8   0   1        2.91       17.50     14.97 o 
   9   0   1       40.78       27.74     17.44 o 
  10   0   1        0.18      -12.65     17.48 o 
  11   0   1        2.04       10.33     25.96 o 
  12   0   1       33.00       18.92     43.74 o 
 -13   1   1        3.78       18.07     24.67 o 
 -12   1   1       53.37       57.67     24.65 o 
 -11   1   1       35.48       50.23     18.28 o 
 -10   1   1       49.63       38.23     16.88 o 
  -9   1   1     1460.44     1456.74     42.79 o 
  -8   1   1       67.65       79.04     15.30 o 
  -7   1   1      900.64      803.68     27.31 o 
  -6   1   1      198.59      198.49      8.92 o 
  -5   1   1      552.50      473.28     12.25 o 
  -4   1   1      984.41      937.51     17.36 o 
  -3   1   1      287.85      319.72      8.67 o 
  -2   1   1      493.29      468.10      9.07 o 
  -1   1   1        4.72        5.49      5.03 o 
   0   1   1    10449.02    11791.39    151.88 o 
   1   1   1    20013.78    22088.44    281.93 o 
   2   1   1    41892.24    43533.94    552.76 o 
   3   1   1     4379.73     4107.71     58.26 o 
   4   1   1      956.62     1035.94     20.06 o 
   5   1   1       94.10       97.44     12.85 o 
   6   1   1      240.99      256.31     18.25 o 
   7   1   1        0.58        2.59     20.32 o 
   8   1   1       61.56       56.79     25.76 o 
   9   1   1        8.77        6.04     23.97 o 
  10   1   1       27.20       22.10     20.54 o 
  11   1   1        1.42       16.41     23.36 o 
 -13   2   1       37.75       51.87     25.27 o 
 -12   2   1       71.73       91.82     22.77 o 
 -11   2   1       19.00       32.75     16.54 o 
 -10   2   1      116.51      121.70     18.91 o 
  -9   2   1       66.82       79.25     15.57 o 
  -8   2   1      257.62      276.99     19.98 o 
  -7   2   1      285.99      265.06     11.91 o 
  -6   2   1     1244.65     1292.57     35.70 o 
  -5   2   1     3262.72     3343.86     68.75 o 
  -4   2   1      837.18      843.39     16.45 o 
  -3   2   1     1875.06     1852.60     75.55 o 
  -2   2   1       41.03       83.17      5.44 o 
  -1   2   1     2020.96     2075.02     30.04 o 
   0   2   1     1995.01     2267.64     33.22 o 
   1   2   1     2326.58     2680.17     43.31 o 
   2   2   1     3356.45     3411.94     49.91 o 
   3   2   1     5221.90     5331.01     75.58 o 
   4   2   1    15835.03    16800.61    288.94 o 
   5   2   1     3870.31     3873.17     78.23 o 
   6   2   1      208.15      247.81     21.81 o 
   7   2   1      178.28      181.51     20.50 o 
   8   2   1       19.03       43.02     23.83 o 
   9   2   1       55.69       75.19     21.46 o 
  10   2   1        2.80       25.27     20.75 o 
  11   2   1        0.13       10.88     33.18 o 
 -13   3   1       17.97       23.23     21.40 o 
 -12   3   1       44.95       30.60     29.29 o 
 -11   3   1       28.24       18.97     16.44 o 
 -10   3   1        1.60        4.82     14.01 o 
  -9   3   1      191.66      222.56     42.04 o 
  -8   3   1       92.00      139.07     52.92 o 
  -7   3   1     1277.37     1284.20     25.65 o 
  -6   3   1        2.96        3.46      6.96 o 
  -5   3   1     1128.95     1165.40     22.05 o 
  -4   3   1     1432.27     1465.35     32.11 o 
  -3   3   1      497.68      552.63     12.40 o 
  -2   3   1      198.02      150.60      9.08 o 
  -1   3   1       43.29       41.83      5.21 o 
   0   3   1     1179.04     1349.57     23.26 o 
   1   3   1     1325.47     1163.70     25.07 o 
   2   3   1       77.91       98.94     17.94 o 
   3   3   1     1891.51     1983.47     45.20 o 
   4   3   1       32.18       41.18      8.69 o 
   5   3   1       30.47       39.89     13.83 o 
   6   3   1      986.07     1003.03     34.78 o 
   7   3   1      332.89      372.38     26.43 o 
   8   3   1       51.22       42.26     18.92 o 
   9   3   1      131.54      171.91     35.81 o 
  10   3   1        1.36      -10.56     22.58 o 
 -14   4   1        0.20       -6.51     28.91 o 
 -13   4   1        4.30      -13.74     21.12 o 
 -12   4   1       29.44       33.82     19.21 o 
 -11   4   1      161.86      157.73     21.35 o 
 -10   4   1      391.76      348.86     21.14 o 
  -9   4   1        4.33       17.49     12.42 o 
  -8   4   1      256.24      248.13     15.28 o 
  -7   4   1       11.28        5.25      6.54 o 
  -6   4   1       65.12       53.22      7.38 o 
  -5   4   1     2016.02     1779.49     30.59 o 
  -4   4   1     2318.40     2673.94     41.06 o 
  -3   4   1     4004.07     3769.94     54.23 o 
  -2   4   1      844.04      892.12     17.77 o 
  -1   4   1       49.75       46.41      6.03 o 
   0   4   1      317.33      352.35     11.31 o 
   1   4   1        5.97       -0.52      5.81 o 
   2   4   1      682.61      669.85     17.37 o 
   3   4   1       51.48       36.25      8.15 o 
   4   4   1      364.28      326.49     14.69 o 
   5   4   1      494.28      515.75     25.10 o 
   6   4   1      123.29       97.11     19.04 o 
   7   4   1      300.62      347.68     56.40 o 
   8   4   1       46.32       39.54     21.75 o 
   9   4   1        0.04        0.54     24.06 o 
 -14   5   1        5.15      -13.87     23.67 o 
 -13   5   1       37.11       72.04     21.58 o 
 -12   5   1       91.24       99.46     20.64 o 
 -11   5   1      198.59      213.47     27.31 o 
 -10   5   1        1.73        0.69     13.15 o 
  -9   5   1      782.87      807.35     32.77 o 
  -8   5   1     1025.31      965.21     23.28 o 
  -7   5   1      891.36      845.15     20.59 o 
  -6   5   1     1207.11     1124.93     23.56 o 
  -5   5   1       69.74       43.33      7.09 o 
  -4   5   1     1951.15     2096.72     34.67 o 
  -3   5   1     1799.62     1630.34     28.32 o 
  -2   5   1      880.54      955.84     19.85 o 
  -1   5   1     1671.03     1490.02     41.11 o 
   0   5   1      261.47      266.84     10.97 o 
   1   5   1      953.79      845.29     20.50 o 
   2   5   1      116.46      124.45     18.36 o 
   3   5   1       11.62       -4.82      8.22 o 
   4   5   1      178.88      244.97     29.12 o 
   5   5   1       77.68       87.92     16.80 o 
   6   5   1      262.04      270.23     34.64 o 
   7   5   1       12.42       13.84     19.20 o 
   8   5   1       25.21       35.51     22.68 o 
   9   5   1       21.77       25.79     24.44 o 
 -14   6   1       32.29       39.43     23.56 o 
 -13   6   1        1.14      -18.73     18.73 o 
 -12   6   1       21.68       25.45     17.17 o 
 -11   6   1       53.63       60.54     41.57 o 
 -10   6   1       43.03       43.61     14.61 o 
  -9   6   1      301.33      321.51     15.13 o 
  -8   6   1       74.08       42.30     10.46 o 
  -7   6   1      106.01       79.13     17.38 o 
  -6   6   1      127.59      112.98      9.55 o 
  -5   6   1     1223.31     1207.87     24.58 o 
  -4   6   1     1426.18     1427.93     27.19 o 
  -3   6   1      135.82      159.52      9.97 o 
  -2   6   1     1448.58     1385.32     26.70 o 
  -1   6   1       98.07       85.30      8.94 o 
   0   6   1       32.64       48.25      8.65 o 
   1   6   1      575.65      480.02     20.95 o 
   2   6   1       24.03       14.76      9.24 o 
   3   6   1      145.96      167.70     16.53 o 
   4   6   1        4.99       17.51     14.43 o 
   5   6   1      108.33      149.79     22.32 o 
   6   6   1        0.17       -7.35     17.60 o 
   7   6   1        4.73       29.88     28.36 o 
   8   6   1       17.85        0.82     35.14 o 
 -14   7   1       13.65      -15.06     31.08 o 
 -13   7   1       35.77       38.14     20.38 o 
 -12   7   1        0.41       15.25     16.84 o 
 -11   7   1      116.10      121.63     52.86 o 
 -10   7   1        0.77        6.69     13.18 o 
  -9   7   1      572.55      575.49     19.74 o 
  -8   7   1      523.22      581.20     18.80 o 
  -7   7   1      103.10       81.59     10.53 o 
  -6   7   1        6.90        1.63      7.16 o 
  -5   7   1        2.20       -3.64      6.92 o 
  -4   7   1     2762.50     2890.05     59.30 o 
  -3   7   1      138.36      203.54     14.75 o 
  -2   7   1      157.45      197.64     30.50 o 
  -1   7   1      189.80      189.33     17.27 o 
   0   7   1       70.38       84.39     17.92 o 
   1   7   1       16.11       13.74     10.27 o 
   2   7   1        1.07       -1.82     10.53 o 
   3   7   1       19.24       20.12     11.68 o 
   4   7   1        2.95        2.05     24.56 o 
   5   7   1       13.93       15.79     25.03 o 
   6   7   1        2.29       22.51     33.39 o 
   7   7   1        0.89       17.54     36.25 o 
 -14   8   1      107.00       47.66     39.47 o 
 -13   8   1       35.80       13.10     32.39 o 
 -12   8   1       53.32       65.54     23.27 o 
 -11   8   1        3.07      -14.51     14.51 o 
 -10   8   1       48.90       65.11     12.58 o 
  -9   8   1      335.46      362.94     44.53 o 
  -8   8   1       88.18       53.66     16.40 o 
  -7   8   1      649.82      603.60     19.26 o 
  -6   8   1      342.01      380.17     15.01 o 
  -5   8   1      801.92      778.89     24.16 o 
  -4   8   1      372.79      414.86     15.30 o 
  -3   8   1      281.59      290.77     13.44 o 
  -2   8   1     1872.38     1946.68     53.20 o 
  -1   8   1      552.75      564.14     19.69 o 
   0   8   1     1053.75      997.25     26.22 o 
   1   8   1        2.56        0.45     13.48 o 
   2   8   1       57.19       21.39     14.90 o 
   3   8   1      111.36       73.62     25.84 o 
   4   8   1        0.36      -25.96     25.96 o 
   5   8   1       15.22       25.26     30.76 o 
   6   8   1        0.35      -35.26     35.26 o 
 -14   9   1        4.40        2.34     37.77 o 
 -13   9   1        5.76      -27.37     32.04 o 
 -12   9   1       15.15        7.08     25.79 o 
 -11   9   1       29.17       25.79     16.18 o 
 -10   9   1      382.19      442.14     18.82 o 
  -9   9   1      195.40      172.94     15.53 o 
  -8   9   1        6.33       -9.66      9.66 o 
  -7   9   1        2.15       -1.07     12.73 o 
  -6   9   1       11.54        7.29      9.25 o 
  -5   9   1       52.43       28.42     14.69 o 
  -4   9   1      156.75      210.08     14.57 o 
  -3   9   1      753.88      819.50     29.14 o 
  -2   9   1      138.70      110.37     19.44 o 
  -1   9   1      104.61       84.96     15.82 o 
   0   9   1       79.78       56.18     15.87 o 
   1   9   1       65.41       65.59     31.22 o 
   2   9   1      297.74      258.86     25.19 o 
   3   9   1       16.40       39.70     29.82 o 
   4   9   1        2.77        8.54     31.98 o 
   5   9   1        0.22      -34.56     34.56 o 
 -14  10   1       28.13       69.76     40.17 o 
 -13  10   1        3.87       -4.03     34.56 o 
 -12  10   1       13.68        4.56     29.59 o 
 -10  10   1        7.61      -16.35     17.45 o 
  -9  10   1       58.26       72.07     23.94 o 
  -8  10   1      117.99      115.63     27.93 o 
  -7  10   1      160.62      128.89     17.15 o 
  -6  10   1      255.82      254.00     29.06 o 
  -5  10   1      579.46      553.61     24.92 o 
  -4  10   1       25.83       10.90     13.87 o 
  -3  10   1        2.26        7.72     18.13 o 
  -2  10   1       60.26       43.79     15.35 o 
  -1  10   1        0.04       -5.50     14.75 o 
   0  10   1        0.01       -1.21     15.98 o 
   1  10   1       12.37       17.09     17.89 o 
   2  10   1        2.14       27.89     28.36 o 
   3  10   1        5.31       -2.63     29.76 o 
 -12  11   1       64.95      158.17     35.67 o 
 -11  11   1      145.20       53.68     30.76 o 
 -10  11   1       87.22       94.08     29.00 o 
  -9  11   1        8.99       -1.75     24.27 o 
  -8  11   1       48.60       29.12     23.97 o 
  -7  11   1       52.94       30.46     21.69 o 
  -6  11   1      103.74      109.46     26.49 o 
  -5  11   1        6.05        3.13     14.88 o 
  -4  11   1       13.06      -19.59     19.59 o 
  -3  11   1      258.58      237.19     32.22 o 
  -2  11   1      229.79      178.14     22.39 o 
  -1  11   1       95.52       63.49     22.51 o 
   0  11   1       63.15       32.62     18.71 o 
   1  11   1        4.85        1.78     35.05 o 
   2  11   1       15.52      -12.28     34.85 o 
 -11  12   1       45.91       10.93     28.77 o 
 -10  12   1       15.65        2.05     26.96 o 
  -9  12   1      127.82      101.39     31.46 o 
  -8  12   1      132.69      125.54     33.10 o 
  -7  12   1       60.41       45.37     26.60 o 
  -5  12   1       13.23       -2.98     22.92 o 
  -4  12   1       16.15       37.01     24.91 o 
  -3  12   1        2.48       29.76     26.96 o 
  -2  12   1        1.90       -8.16     18.48 o 
  -1  12   1       35.96       40.27     21.27 o 
   0  12   1        7.46        7.16     23.17 o 
  -8  13   1        1.57       13.68     22.22 o 
  -7  13   1        3.25       -2.63     24.50 o 
  -6  13   1        1.28       14.85     26.14 o 
  -5  13   1        1.40      -18.01     23.56 o 
  -4  13   1        0.67       -7.48     28.77 o 
  -3  13   1        4.26       -8.13     28.01 o 
  -2  13   1        5.35       -1.93     30.58 o 
  -1  13   1        0.01       22.80     34.32 o 
 -10  14   1        6.07       42.39     27.89 o 
  -9  14   1       14.46       52.98     31.52 o 
  -8  14   1       22.95       10.29     30.82 o 
  -7  14   1       31.17       55.72     30.05 o 
  -6  14   1       24.87       -7.84     25.67 o 
  -5  14   1       10.19       -2.46     30.99 o 
  -4  14   1       15.53       37.95     33.10 o 
   5 -15   2       10.88      -13.62     35.61 o 
   6 -15   2       15.75        4.79     30.00 o 
   7 -15   2        2.16       12.98     31.87 o 
   8 -15   2        0.38      -16.55     30.99 o 
   2 -14   2        0.57        2.41     22.84 o 
   3 -14   2        2.41        0.71     23.10 o 
   4 -14   2       17.00       42.05     26.14 o 
   5 -14   2        0.14       -0.32     21.18 o 
   6 -14   2       28.99        0.42     20.16 o 
   7 -14   2       10.44        8.14     21.23 o 
   8 -14   2        5.59      -10.47     25.96 o 
   9 -14   2        2.91       22.98     27.42 o 
  10 -14   2        0.80        0.00     26.20 o 
   0 -13   2       13.87      -14.68     22.40 o 
   1 -13   2       23.97      -19.97     19.97 o 
   2 -13   2       28.72      -26.32     35.23 o 
   3 -13   2       24.03       18.93     18.30 o 
   4 -13   2       14.05       -5.11     17.28 o 
   5 -13   2        3.00      -16.08     16.08 o 
   6 -13   2       57.42       43.58     17.30 o 
   7 -13   2       88.42       91.56     20.61 o 
   8 -13   2       95.97       78.45     19.90 o 
   9 -13   2       13.90       22.94     18.64 o 
  10 -13   2       31.97       27.28     19.45 o 
  11 -13   2       15.16      -25.90     29.00 o 
  -2 -12   2        0.72       45.61     35.61 o 
  -1 -12   2       13.19       12.96     20.52 o 
   0 -12   2       28.03       -8.71     18.72 o 
   1 -12   2        7.31       24.91     19.36 o 
   2 -12   2       31.11        6.61     16.83 o 
   3 -12   2        2.98        9.58     14.82 o 
   4 -12   2       46.49       71.22     20.67 o 
   5 -12   2       28.39        9.46     16.49 o 
   6 -12   2       24.25       37.93     16.24 o 
   7 -12   2        9.91        7.89     15.41 o 
   8 -12   2      103.88      107.62     19.35 o 
   9 -12   2       15.13       23.98     15.67 o 
  10 -12   2       46.78       34.94     17.27 o 
  11 -12   2        3.12       -9.00     27.95 o 
  12 -12   2       14.52       -0.58     28.94 o 
  13 -12   2        1.80      -31.22     31.22 o 
  -3 -11   2        0.36       14.44     29.65 o 
  -2 -11   2       38.93       36.94     21.00 o 
  -1 -11   2       13.81       31.28     35.84 o 
   0 -11   2       50.35       47.68     17.63 o 
   1 -11   2      224.66      220.74     23.57 o 
   2 -11   2        1.04       -0.62     15.55 o 
   3 -11   2       83.18       84.25     22.72 o 
   4 -11   2        0.18      -10.91     12.78 o 
   5 -11   2       18.70       22.08     14.49 o 
   6 -11   2      112.91       87.61     16.85 o 
   7 -11   2       31.50       32.06     14.30 o 
   8 -11   2      104.07       87.79     41.16 o 
   9 -11   2        5.80        2.34     14.39 o 
  10 -11   2      281.75      322.66     32.36 o 
  12 -11   2        6.08      -25.55     25.73 o 
  13 -11   2        0.42        2.46     29.76 o 
  -5 -10   2       13.61       -4.39     33.33 o 
  -4 -10   2        3.48       -4.39     27.66 o 
  -3 -10   2       63.70       41.75     21.93 o 
  -2 -10   2       64.13       21.91     18.54 o 
  -1 -10   2        0.71        3.42     17.60 o 
   0 -10   2      112.16       78.01     17.86 o 
   1 -10   2      152.02      136.54     31.63 o 
   2 -10   2     1146.06     1232.95     38.93 o 
   3 -10   2      649.17      702.14     28.62 o 
   4 -10   2      261.85      297.26     20.09 o 
   5 -10   2      105.68      128.59     27.89 o 
   6 -10   2        8.71       -8.62     12.57 o 
   7 -10   2       64.04       83.17     13.98 o 
   8 -10   2      269.21      289.51     50.81 o 
   9 -10   2      283.78      312.20     19.50 o 
  10 -10   2      165.93      163.56     21.52 o 
  11 -10   2        5.45       -4.42     16.79 o 
  12 -10   2       71.20       87.76     21.26 o 
  13 -10   2       56.83       64.66     44.61 o 
  -6  -9   2       11.63        5.15     33.21 o 
  -5  -9   2       37.95       40.35     29.65 o 
  -4  -9   2       27.83       36.66     28.42 o 
  -3  -9   2       89.20       52.22     18.25 o 
  -2  -9   2       75.55       58.19     16.38 o 
  -1  -9   2      136.38      134.21     22.54 o 
   0  -9   2       39.92       46.48     14.88 o 
   1  -9   2      240.16      256.58     19.23 o 
   2  -9   2      113.15      105.13     17.51 o 
   3  -9   2       42.26       31.05     12.53 o 
   4  -9   2     1753.02     1669.43     43.33 o 
   5  -9   2      357.24      374.11     23.80 o 
   6  -9   2      355.89      337.36     20.39 o 
   7  -9   2       67.83       52.47     10.78 o 
   8  -9   2       80.20       73.45     11.77 o 
   9  -9   2      113.68      129.70     15.40 o 
  10  -9   2        5.05        8.38     14.27 o 
  11  -9   2       79.24       48.77     31.20 o 
  12  -9   2       39.54       23.93     33.77 o 
  13  -9   2       21.17       28.12     21.52 o 
  14  -9   2       14.84       58.70     38.09 o 
  -7  -8   2        9.82      -21.75     35.08 o 
  -6  -8   2        9.73       43.04     30.41 o 
  -5  -8   2      134.89      143.61     31.75 o 
  -4  -8   2        0.53      -19.53     22.16 o 
  -3  -8   2        0.17       -8.42     14.58 o 
  -2  -8   2      266.71      309.35     23.38 o 
  -1  -8   2        1.97       -0.83     12.46 o 
   0  -8   2       29.17       21.50     28.77 o 
   1  -8   2      118.56      115.72     17.63 o 
   2  -8   2       48.03       35.80     11.53 o 
   3  -8   2       11.07       12.86      6.83 o 
   4  -8   2      201.59      190.27     16.00 o 
   5  -8   2      520.79      468.15     15.68 o 
   6  -8   2       23.37        8.84      8.21 o 
   7  -8   2        3.78       -8.15      8.15 o 
   8  -8   2      378.17      344.56     15.47 o 
   9  -8   2        0.80       -1.29     20.99 o 
  10  -8   2       27.30       18.79     15.89 o 
  11  -8   2       32.36        8.15     16.63 o 
  12  -8   2       13.47       17.32     33.42 o 
  13  -8   2        6.00        4.38     19.58 o 
  14  -8   2        1.49       -8.75     25.06 o 
  -8  -7   2        7.21      -28.89     28.89 o 
  -7  -7   2        0.19        7.60     30.52 o 
  -6  -7   2       89.81       92.68     32.16 o 
  -5  -7   2      120.66       98.23     26.49 o 
  -4  -7   2      444.92      363.27     23.08 o 
  -3  -7   2      290.34      310.44     31.46 o 
  -2  -7   2      212.31      246.23     20.11 o 
  -1  -7   2     1042.04     1026.25     23.90 o 
   0  -7   2       43.89       77.76     17.54 o 
   1  -7   2      259.00      249.99     15.31 o 
   2  -7   2       44.11       31.63      6.23 o 
   3  -7   2       80.69       88.50      8.18 o 
   4  -7   2     1091.67     1028.36     28.75 o 
   5  -7   2      680.04      613.81     27.03 o 
   6  -7   2      941.35      891.84     21.71 o 
   7  -7   2      888.23      847.61     22.20 o 
   8  -7   2     1047.96     1024.05     26.15 o 
   9  -7   2     1060.24     1059.05     48.18 o 
  10  -7   2       38.85       35.03     14.41 o 
  11  -7   2       52.30       51.02     17.72 o 
  12  -7   2       14.53       11.48     18.21 o 
  13  -7   2        6.65       17.75     50.75 o 
  14  -7   2        1.33       16.11     23.53 o 
  -9  -6   2       15.48       -6.78     32.69 o 
  -8  -6   2        8.82      -15.20     29.12 o 
  -7  -6   2       99.42      114.31     30.46 o 
  -6  -6   2       24.38       38.30     23.56 o 
  -5  -6   2      128.20      166.36     20.36 o 
  -4  -6   2      107.34      106.14     25.87 o 
  -3  -6   2        0.85        0.78      8.59 o 
  -2  -6   2      984.57      924.48     22.27 o 
  -1  -6   2      248.17      241.10     11.15 o 
   0  -6   2     1732.63     1876.67     32.16 o 
   1  -6   2     2874.05     2947.10     53.88 o 
   2  -6   2     1323.43     1398.61     24.84 o 
   3  -6   2     2898.96     3157.52     48.28 o 
   4  -6   2     1055.41      977.81     21.09 o 
   5  -6   2      398.25      355.59     12.79 o 
   6  -6   2      301.65      249.36     11.28 o 
   7  -6   2      295.34      252.90     11.94 o 
   8  -6   2      832.05      790.17     21.14 o 
   9  -6   2      214.14      242.01     21.36 o 
  10  -6   2      515.09      454.38     24.38 o 
  11  -6   2      555.04      513.64     27.47 o 
  12  -6   2      224.25      223.11     33.45 o 
  13  -6   2       78.32       48.71     22.09 o 
  -9  -5   2       12.43       -7.78     28.65 o 
  -8  -5   2        0.08      -17.68     17.68 o 
  -7  -5   2       55.98       45.41     22.45 o 
  -6  -5   2        1.68        6.72     16.78 o 
  -5  -5   2       66.86      106.82     31.06 o 
  -4  -5   2      132.66      153.79     20.48 o 
  -3  -5   2       15.01       19.50      8.36 o 
  -2  -5   2       37.49       35.99      7.19 o 
  -1  -5   2       31.26       29.93      6.30 o 
   0  -5   2      400.20      425.92     11.25 o 
   1  -5   2       85.27      116.06     15.63 o 
   2  -5   2       92.09      118.08      6.77 o 
   3  -5   2     1206.45     1203.57     22.27 o 
   4  -5   2      245.64      282.48     10.19 o 
   5  -5   2     2441.03     2771.91     44.23 o 
   6  -5   2        2.15       -6.14      6.45 o 
   7  -5   2      617.39      618.89     17.17 o 
   8  -5   2        0.18        1.87     10.99 o 
   9  -5   2       26.29       23.31     13.81 o 
  10  -5   2        1.15        0.53     14.54 o 
  11  -5   2        5.28       -1.71     16.17 o 
  12  -5   2       41.32       19.96     18.52 o 
  13  -5   2        1.21       27.28     22.30 o 
 -10  -4   2        4.17       -4.02     21.31 o 
  -9  -4   2      101.92       78.56     22.03 o 
  -8  -4   2        0.46      -13.19     15.74 o 
  -7  -4   2       59.37       55.94     27.72 o 
  -6  -4   2        3.55        0.80     13.06 o 
  -5  -4   2       54.86       47.02     10.05 o 
  -4  -4   2     1267.11     1442.43     29.42 o 
  -3  -4   2       77.18       45.70     12.29 o 
  -2  -4   2      503.03      544.58     14.55 o 
  -1  -4   2        7.99        8.43      5.03 o 
   0  -4   2      312.02      282.02      7.85 o 
   1  -4   2      198.80      209.57     10.88 o 
   2  -4   2      168.19      135.86      7.01 o 
   3  -4   2     1253.68     1428.63     24.51 o 
   4  -4   2       62.86       45.12      8.43 o 
   5  -4   2      244.53      312.98     18.90 o 
   6  -4   2        2.13       -4.82      5.89 o 
   7  -4   2        6.56       12.82      6.61 o 
   8  -4   2      173.88      276.99     21.82 o 
   9  -4   2       59.48       93.48     23.59 o 
  10  -4   2      184.64      197.71     23.00 o 
  11  -4   2       10.90       12.36     17.43 o 
  12  -4   2       52.41       36.37     20.34 o 
  13  -4   2       81.86       92.03     27.48 o 
 -11  -3   2        7.46       26.11     24.76 o 
 -10  -3   2       25.64      -18.09     19.73 o 
  -9  -3   2        3.31       13.61     17.63 o 
  -8  -3   2       10.66        5.27     15.20 o 
  -7  -3   2       62.68       56.36     15.08 o 
  -6  -3   2        4.02       -2.18     10.88 o 
  -5  -3   2     1000.00     1003.16     23.39 o 
  -4  -3   2      514.97      475.62     14.59 o 
  -3  -3   2      396.21      325.70     11.31 o 
  -2  -3   2     3503.49     3619.28     52.89 o 
  -1  -3   2        6.11        7.89      4.34 o 
   0  -3   2     2664.04     3135.98     55.32 o 
   1  -3   2     2957.69     3463.82    129.92 o 
   2  -3   2      434.09      413.87     10.39 o 
   3  -3   2      241.53      247.37     11.07 o 
   4  -3   2      148.25      105.49      6.68 o 
   5  -3   2      243.60      268.22     11.78 o 
   6  -3   2       18.56       12.29      5.13 o 
   7  -3   2      612.18      731.78     29.32 o 
   8  -3   2       50.34       35.74     13.65 o 
   9  -3   2      579.63      570.42     27.29 o 
  10  -3   2       78.77       55.58     17.35 o 
  11  -3   2       51.48       97.25     21.76 o 
  12  -3   2       52.35      101.80     24.17 o 
  13  -3   2        5.79        7.51     23.05 o 
 -12  -2   2        6.68       28.18     37.54 o 
 -11  -2   2       23.74       37.23     21.69 o 
 -10  -2   2        6.36       10.50     17.95 o 
  -9  -2   2       29.02       32.38     16.26 o 
  -8  -2   2       10.62       -4.05     13.36 o 
  -7  -2   2      177.74      156.92     18.67 o 
  -6  -2   2        5.52        4.67      7.68 o 
  -5  -2   2        3.45        7.61      6.38 o 
  -4  -2   2      521.69      541.37     14.71 o 
  -3  -2   2     1752.84     1758.67     29.44 o 
  -2  -2   2      105.30       70.35      7.26 o 
  -1  -2   2      212.06      173.46      6.67 o 
   0  -2   2      403.76      340.07     17.86 o 
   1  -2   2     1605.19     2164.44     31.23 o 
   2  -2   2     4035.44     4842.39     65.50 o 
   3  -2   2      358.44      335.30     16.72 o 
   4  -2   2        9.91       14.79      4.21 o 
   5  -2   2     1104.92     1008.03     27.71 o 
   6  -2   2       12.75       13.82     11.61 o 
   7  -2   2      139.20      157.65     23.27 o 
   8  -2   2        2.21       -1.19     12.86 o 
   9  -2   2      314.15      370.44     25.47 o 
  10  -2   2       25.30       28.61     16.87 o 
  11  -2   2       15.83       14.24     37.60 o 
  12  -2   2        0.08        0.60     22.35 o 
 -12  -1   2       28.43       39.85     24.51 o 
 -11  -1   2        9.68       17.00     20.79 o 
 -10  -1   2       76.38      125.96     26.31 o 
  -9  -1   2      324.04      400.37     46.34 o 
  -8  -1   2       58.61       48.48     14.65 o 
  -7  -1   2      364.60      320.57     36.05 o 
  -6  -1   2      172.62      202.01     18.91 o 
  -5  -1   2      248.92      215.26      9.98 o 
  -4  -1   2      106.89      126.70     12.68 o 
  -3  -1   2     3268.55     3180.89     46.31 o 
  -2  -1   2      420.53      394.65     20.23 o 
  -1  -1   2      344.77      242.47      7.05 o 
   0  -1   2      690.24      754.18     15.72 o 
   1  -1   2     1819.24     2064.94     29.60 o 
   2  -1   2     4193.51     3935.10     54.22 o 
   3  -1   2       12.63       36.49      7.50 o 
   4  -1   2     1906.75     1933.53     93.23 o 
   5  -1   2      142.51      138.48     21.87 o 
   6  -1   2        4.35        9.41      9.39 o 
   7  -1   2       78.58       34.64     18.07 o 
   8  -1   2       20.70        1.83     24.32 o 
   9  -1   2       32.38       39.94     16.62 o 
  10  -1   2        2.36       23.90     18.54 o 
  11  -1   2       14.90        4.41     27.72 o 
  12  -1   2       14.60      -10.54     22.40 o 
 -13   0   2       26.37       35.73     53.94 o 
 -12   0   2        4.76       10.15     21.73 o 
 -11   0   2      288.49      379.79     31.08 o 
 -10   0   2      203.79      277.29     25.11 o 
  -9   0   2      698.52      672.38     28.78 o 
  -8   0   2       64.69       83.02     16.34 o 
  -7   0   2      639.95      634.03     17.14 o 
  -6   0   2     1359.94     1274.89     25.91 o 
  -5   0   2      320.81      325.43     14.22 o 
  -4   0   2      244.30      238.98      8.86 o 
  -3   0   2       13.33       52.91     18.11 o 
  -2   0   2    19883.20    21812.14    278.26 o 
  -1   0   2     2958.87     3358.61     45.56 o 
   0   0   2     5434.35     5577.14     73.43 o 
   1   0   2     1792.61     1904.10     28.06 o 
   2   0   2     6516.58     7221.61     96.16 o 
   3   0   2      647.73      661.63     13.22 o 
   4   0   2     7273.59     6975.58    373.03 o 
   5   0   2      652.06      594.90     22.42 o 
   6   0   2      883.14      932.12     37.71 o 
   7   0   2       22.88        2.53     12.23 o 
   8   0   2       18.18        9.19     15.67 o 
   9   0   2       19.26       12.20     15.84 o 
  10   0   2        5.92        3.20     19.04 o 
  11   0   2       84.33       81.46     23.85 o 
 -13   1   2        2.68      -10.80     34.82 o 
 -12   1   2        0.05       26.09     19.37 o 
 -11   1   2        6.74       -1.01     16.63 o 
 -10   1   2        9.17      -14.22     14.22 o 
  -9   1   2      388.95      407.77     22.88 o 
  -8   1   2        4.18       -8.12     10.00 o 
  -7   1   2      739.80      716.63     18.29 o 
  -6   1   2       36.29       33.77      9.53 o 
  -5   1   2       46.58       36.13      5.82 o 
  -4   1   2      240.21      220.96      9.59 o 
  -3   1   2        6.43        2.89      4.00 o 
  -2   1   2       13.20        7.53      3.73 o 
  -1   1   2     4125.01     4265.46    133.14 o 
   0   1   2     5400.11     5601.04     74.56 o 
   1   1   2       11.60        5.36      4.29 o 
   2   1   2      226.19      206.60      8.08 o 
   3   1   2      685.44      718.72     15.48 o 
   4   1   2       51.87       52.05     13.14 o 
   5   1   2      458.95      453.32     33.48 o 
   6   1   2      379.78      336.72     20.11 o 
   7   1   2        1.46       20.82     14.41 o 
   8   1   2       64.93       56.67     23.48 o 
   9   1   2        2.89       16.41     17.59 o 
  10   1   2       21.24       21.35     21.09 o 
  11   1   2        4.78       11.62     24.17 o 
 -13   2   2        4.44      -20.96     20.96 o 
 -12   2   2        9.07        8.44     17.76 o 
 -11   2   2      108.38       98.50     23.65 o 
 -10   2   2       23.67       21.51     14.47 o 
  -9   2   2     1121.93      990.17     33.40 o 
  -8   2   2      586.36      506.76     21.57 o 
  -7   2   2     1056.74     1094.89     45.15 o 
  -6   2   2      768.96      639.31     16.53 o 
  -5   2   2       45.02       57.94     11.23 o 
  -4   2   2     1277.60     1215.83     21.62 o 
  -3   2   2     1092.21     1120.58     19.13 o 
  -2   2   2      211.53      189.67      7.96 o 
  -1   2   2      877.91      715.27     13.78 o 
   0   2   2     2373.53     2463.59     44.72 o 
   1   2   2     2855.93     3148.81     46.36 o 
   2   2   2     1529.70     1561.25     27.12 o 
   3   2   2     2046.65     2097.10     45.04 o 
   4   2   2      559.65      545.50     15.47 o 
   5   2   2       41.43       19.55     11.63 o 
   6   2   2      323.53      320.56     23.09 o 
   7   2   2        5.03       -0.57     13.79 o 
   8   2   2        2.41       18.85     15.95 o 
   9   2   2       25.92       41.37     21.79 o 
  10   2   2       11.43       18.74     21.00 o 
 -14   3   2       12.49       17.57     25.30 o 
 -13   3   2        8.24       18.24     22.10 o 
 -12   3   2      164.96      199.58     70.25 o 
 -11   3   2      159.78      180.30     22.94 o 
 -10   3   2      508.95      503.64     32.25 o 
  -9   3   2      415.00      366.11     21.17 o 
  -8   3   2      561.93      604.75     18.01 o 
  -7   3   2     4317.60     4513.28     68.41 o 
  -6   3   2      461.40      361.13     14.03 o 
  -5   3   2     6848.43     7267.10     99.35 o 
  -4   3   2     7592.50     7330.28    119.40 o 
  -3   3   2      631.08      910.31     17.24 o 
  -2   3   2     2761.79     2610.30     38.69 o 
  -1   3   2       76.47       55.74      6.53 o 
   0   3   2      504.41      407.96     16.26 o 
   1   3   2     2082.94     2064.82     34.18 o 
   2   3   2      203.17      224.21     10.56 o 
   3   3   2      379.37      352.06     12.97 o 
   4   3   2       89.06       67.23     19.50 o 
   5   3   2     1685.29     1438.86     41.69 o 
   6   3   2     1606.94     1603.35     47.14 o 
   7   3   2      849.15      788.88     34.00 o 
   8   3   2       49.72       49.90     20.03 o 
   9   3   2        1.16       -4.36     22.61 o 
  10   3   2        2.15       -6.00     25.34 o 
 -14   4   2        2.64       -9.06     23.71 o 
 -13   4   2       22.03       15.07     20.95 o 
 -12   4   2       30.31       68.77     20.17 o 
 -11   4   2        1.97        6.75     15.53 o 
 -10   4   2      176.61      184.40     20.19 o 
  -9   4   2      535.09      563.81     23.84 o 
  -8   4   2     1845.58     1736.75     42.56 o 
  -7   4   2      581.53      621.81     17.22 o 
  -6   4   2      181.51      213.85     10.19 o 
  -5   4   2     1183.68     1198.42     23.09 o 
  -4   4   2      284.80      201.71      8.49 o 
  -3   4   2     4008.54     4218.15     60.31 o 
  -2   4   2     2621.73     2381.36     37.34 o 
  -1   4   2      245.77      250.53     13.10 o 
   0   4   2     2168.50     2209.34     36.58 o 
   1   4   2       49.65       57.45      7.80 o 
   2   4   2      602.44      524.54     15.90 o 
   3   4   2        1.16       -7.48      7.48 o 
   4   4   2       50.70       30.44     13.17 o 
   5   4   2       36.36       35.94     16.34 o 
   6   4   2        4.89        9.72     15.64 o 
   7   4   2      192.00      176.19     23.43 o 
   8   4   2      131.10      157.88     27.83 o 
   9   4   2      146.79      187.85     32.60 o 
 -14   5   2        2.30       -8.68     21.81 o 
 -13   5   2        1.84      -25.00     25.00 o 
 -12   5   2        6.40      -13.86     15.89 o 
 -11   5   2        1.72        7.98     16.31 o 
 -10   5   2       52.45       61.05     20.64 o 
  -9   5   2       19.30       25.47      9.81 o 
  -8   5   2       42.21       61.82     14.69 o 
  -7   5   2       47.92       31.58      7.88 o 
  -6   5   2      435.25      424.19     13.80 o 
  -5   5   2     1447.87     1591.25     28.76 o 
  -4   5   2      217.34      189.76      9.27 o 
  -3   5   2      309.73      279.51     10.68 o 
  -2   5   2     2011.76     2257.17     53.48 o 
  -1   5   2        5.12        5.40      6.09 o 
   0   5   2        0.02       -6.94      8.43 o 
   1   5   2      929.51      950.51     22.58 o 
   2   5   2       35.77       39.01     12.19 o 
   3   5   2       26.67       21.77     10.56 o 
   4   5   2      151.32      160.00     50.55 o 
   5   5   2        0.43       -7.00     14.94 o 
   6   5   2       27.35        6.62     30.79 o 
   7   5   2       52.19       41.43     20.86 o 
   8   5   2       11.42       -4.48     22.10 o 
 -14   6   2        9.30       14.09     37.77 o 
 -13   6   2      149.75      226.60     26.83 o 
 -12   6   2      105.84       73.19     19.46 o 
 -11   6   2       99.53      102.12     18.11 o 
 -10   6   2       12.53       19.50     13.43 o 
  -9   6   2       33.90       40.36     14.76 o 
  -8   6   2      813.16      768.71     21.05 o 
  -7   6   2      843.08      866.18     21.55 o 
  -6   6   2      396.88      376.27     13.78 o 
  -5   6   2      449.75      401.22     17.58 o 
  -4   6   2      249.89      288.81     13.66 o 
  -3   6   2        5.71       11.73      6.53 o 
  -2   6   2      122.55      135.89     17.27 o 
  -1   6   2     1290.24     1232.14     25.95 o 
   0   6   2      470.47      469.46     16.17 o 
   1   6   2      392.57      381.38     15.78 o 
   2   6   2      440.69      456.02     17.77 o 
   3   6   2       17.72       17.76     10.57 o 
   4   6   2       34.48       28.99     15.44 o 
   5   6   2        0.58       35.74     17.99 o 
   6   6   2        0.13      -27.86     27.86 o 
   7   6   2        2.05       -5.38     21.06 o 
 -14   7   2       66.35      106.01     40.64 o 
 -13   7   2      121.37      142.67     36.19 o 
 -12   7   2       47.42       61.53     19.59 o 
 -11   7   2       71.87       73.56     18.71 o 
 -10   7   2       19.51        9.04     10.22 o 
  -9   7   2      338.63      340.53     16.21 o 
  -8   7   2      799.79      860.97     29.74 o 
  -7   7   2       53.59       42.72      9.19 o 
  -6   7   2      429.86      364.41     14.14 o 
  -5   7   2      372.58      373.03     13.78 o 
  -4   7   2     1517.88     1521.64     30.35 o 
  -3   7   2      837.52      794.20     20.47 o 
  -2   7   2      810.42      819.85     21.06 o 
  -1   7   2      208.03      221.74     17.63 o 
   0   7   2      168.25      158.80     15.30 o 
   1   7   2      139.81      180.46     22.94 o 
   2   7   2      100.46      120.73     35.47 o 
   3   7   2      245.98      261.73     69.90 o 
   4   7   2       23.55       36.53     18.72 o 
   5   7   2        7.35      -27.95     27.95 o 
   6   7   2        6.94       12.63     33.91 o 
 -14   8   2        6.42      -19.94     33.50 o 
 -13   8   2       24.22       29.35     36.37 o 
 -12   8   2        1.81       -3.80     27.25 o 
 -11   8   2       13.36        4.62     24.91 o 
 -10   8   2       82.76       93.63     13.76 o 
  -9   8   2        0.97       -5.99     10.94 o 
  -8   8   2       42.02       14.55      9.79 o 
  -7   8   2       49.66       24.90      9.13 o 
  -6   8   2       16.20        5.76      8.46 o 
  -5   8   2        1.60       10.64      8.43 o 
  -4   8   2       28.11        4.04      8.26 o 
  -3   8   2       42.05       52.31     15.04 o 
  -2   8   2      168.81      177.58     22.41 o 
  -1   8   2      118.38      152.38     13.77 o 
   0   8   2       14.85       28.75     14.24 o 
   1   8   2        2.47      -10.98     11.16 o 
   2   8   2       63.73       48.12     16.44 o 
   3   8   2       31.73       12.40     25.79 o 
   4   8   2        0.02        7.95     30.87 o 
   5   8   2        4.86       31.17     31.81 o 
 -14   9   2       27.16      -16.31     35.32 o 
 -13   9   2       44.46       68.53     34.26 o 
 -12   9   2       71.93       31.28     32.69 o 
 -11   9   2      141.52      131.39     32.10 o 
 -10   9   2       48.11       36.83     16.60 o 
  -9   9   2      270.04      288.44     90.52 o 
  -8   9   2      194.36      214.81     22.95 o 
  -7   9   2       93.64      120.25     25.29 o 
  -6   9   2      162.71      144.98     13.50 o 
  -5   9   2      106.13      108.64     20.16 o 
  -4   9   2      121.51      133.23     13.53 o 
  -3   9   2       21.94       33.26     10.79 o 
  -2   9   2       55.47       54.20     14.37 o 
  -1   9   2       14.55       10.81     16.40 o 
   0   9   2      104.45       40.89     16.15 o 
   1   9   2       67.76       41.89     23.94 o 
   2   9   2        3.50       42.33     26.78 o 
   3   9   2        3.39        9.06     29.12 o 
   4   9   2        4.61        9.82     38.65 o 
 -14  10   2       18.72       16.72     38.42 o 
 -13  10   2       39.47       40.05     36.84 o 
 -12  10   2       55.56       48.71     30.41 o 
 -11  10   2       24.82       38.44     18.38 o 
 -10  10   2      135.97      151.33     21.25 o 
  -9  10   2       64.76       55.49     19.09 o 
  -8  10   2       13.55       10.67     20.58 o 
  -7  10   2      145.43      156.39     35.11 o 
  -6  10   2       10.73        6.43     20.58 o 
  -5  10   2       12.53        4.85     20.17 o 
  -4  10   2       13.53       -0.81     13.06 o 
  -3  10   2       27.66       34.23     20.47 o 
  -2  10   2      127.45      133.38     19.20 o 
  -1  10   2        6.72        4.39     15.78 o 
   0  10   2       64.22       28.28     17.59 o 
   1  10   2       12.50       14.82     18.73 o 
   2  10   2       18.87       -3.27     30.70 o 
   3  10   2       32.25       24.79     34.91 o 
 -13  11   2        0.71       41.63     33.97 o 
 -12  11   2        0.01        6.08     29.53 o 
 -11  11   2        8.27       19.67     19.05 o 
 -10  11   2        0.43      -24.03     24.03 o 
  -9  11   2       11.52        1.75     22.80 o 
  -8  11   2       24.40        3.33     24.27 o 
  -7  11   2       19.55       20.99     21.87 o 
  -6  11   2       37.49       30.41     24.21 o 
  -5  11   2       15.95       -8.65     23.10 o 
  -4  11   2       64.41       57.36     25.79 o 
  -2  11   2       22.52        6.78     24.09 o 
  -1  11   2        1.22       28.18     26.49 o 
   0  11   2        6.29        7.40     19.53 o 
   1  11   2        3.59      -12.92     31.11 o 
 -11  12   2       42.12       -1.58     29.94 o 
 -10  12   2       99.82       77.94     29.35 o 
  -9  12   2       20.43       20.47     27.66 o 
  -8  12   2       10.60       12.34     28.42 o 
  -7  12   2       22.51       35.84     26.43 o 
  -6  12   2        0.53       -3.10     26.43 o 
  -5  12   2       19.69      -23.10     24.21 o 
  -4  12   2        0.34      -22.86     22.86 o 
  -3  12   2        9.12        0.64     27.48 o 
  -2  12   2       21.89       48.82     28.30 o 
  -1  12   2        6.28       -7.25     28.94 o 
   0  12   2       25.21       11.52     34.26 o 
 -11  13   2       14.14       42.51     32.80 o 
 -10  13   2       39.19       21.81     28.94 o 
  -9  13   2       34.65       65.26     32.74 o 
  -8  13   2       79.96       86.13     32.92 o 
  -7  13   2       45.57       12.05     29.00 o 
  -5  13   2       31.18       30.99     28.30 o 
  -4  13   2        3.85       31.52     27.95 o 
  -3  13   2        6.21        2.11     29.94 o 
  -2  13   2        2.78        6.61     35.43 o 
  -8  14   2        0.07       40.05     30.11 o 
  -7  14   2        3.20       37.77     28.36 o 
  -6  14   2       16.04       -0.23     31.87 o 
   4 -15   3       38.83       55.04     33.80 o 
   5 -15   3       10.31       18.17     25.79 o 
   6 -15   3        2.05       -9.65     22.07 o 
   7 -15   3        7.61       15.36     23.11 o 
   8 -15   3       21.67       -6.53     22.57 o 
   9 -15   3       26.31        9.59     23.15 o 
   1 -14   3        3.29      -10.64     22.21 o 
   2 -14   3       17.45       12.20     22.25 o 
   3 -14   3       13.35        3.58     21.10 o 
   4 -14   3        0.25      -10.51     19.25 o 
   5 -14   3        1.29        2.60     19.99 o 
   6 -14   3       85.39       57.57     20.80 o 
   7 -14   3       98.11       82.19     22.27 o 
   8 -14   3       42.46       16.67     19.21 o 
   9 -14   3       24.08        6.84     20.21 o 
  10 -14   3        6.65        7.25     21.46 o 
  11 -14   3       45.20      105.84     39.35 o 
  -1 -13   3        2.29      -10.19     36.05 o 
   0 -13   3       11.76       14.86     21.98 o 
   1 -13   3       14.41       25.34     23.27 o 
   2 -13   3        0.39      -13.90     17.99 o 
   3 -13   3        0.20      -12.97     17.89 o 
   4 -13   3       17.14       26.21     24.85 o 
   5 -13   3        0.09       13.96     18.04 o 
   6 -13   3        0.24      -16.50     16.50 o 
   7 -13   3        4.92        4.18     16.95 o 
   8 -13   3        0.02      -14.03     14.03 o 
   9 -13   3       33.08       21.78     16.40 o 
  10 -13   3       23.62       40.07     18.89 o 
  11 -13   3        0.59       -5.55     30.23 o 
  -2 -12   3       43.58       31.38     21.60 o 
  -1 -12   3       24.44        6.41     19.81 o 
   0 -12   3        2.40      -13.01     18.39 o 
   1 -12   3       18.66        9.71     17.03 o 
   2 -12   3       47.41       53.81     22.86 o 
   3 -12   3      357.50      370.52     25.58 o 
   4 -12   3      165.34      203.36     23.01 o 
   5 -12   3        0.52       19.32     14.49 o 
   6 -12   3       18.46        5.60     15.58 o 
   7 -12   3        3.70       18.45     15.42 o 
   8 -12   3      125.62      110.30     18.95 o 
   9 -12   3        5.06        2.49     16.28 o 
  10 -12   3      107.43      142.38     31.98 o 
  11 -12   3       74.01       66.25     30.87 o 
  12 -12   3        1.62        4.74     28.89 o 
  -4 -11   3        4.54       10.53     37.19 o 
  -3 -11   3       11.55       20.93     31.58 o 
  -2 -11   3       68.17       49.82     19.03 o 
  -1 -11   3        1.64        2.14     17.76 o 
   0 -11   3       70.70       33.86     18.25 o 
   1 -11   3       49.62       39.02     29.06 o 
   2 -11   3       90.88       93.53     18.49 o 
   3 -11   3      149.85      129.07     21.25 o 
   4 -11   3       54.44       20.47     14.04 o 
   5 -11   3      362.50      345.51     21.72 o 
   6 -11   3      113.18      122.19     17.84 o 
   7 -11   3       88.94       95.75     36.11 o 
   8 -11   3       13.48       22.36     14.88 o 
   9 -11   3        3.94       15.22     20.38 o 
  10 -11   3      177.55      171.38     33.21 o 
  12 -11   3       51.27      102.79     32.28 o 
  13 -11   3       33.14       27.72     31.81 o 
  -5 -10   3        0.28      -10.88     36.14 o 
  -4 -10   3       15.60       17.31     27.83 o 
  -3 -10   3       23.67        8.23     18.06 o 
  -2 -10   3        6.23       -2.59     16.06 o 
  -1 -10   3        0.12        5.79     14.29 o 
   0 -10   3      174.73      155.83     19.48 o 
   1 -10   3       51.52       33.79     15.41 o 
   2 -10   3        0.08        8.28     13.74 o 
   3 -10   3      103.56       63.96     14.60 o 
   4 -10   3      134.47      131.62     17.22 o 
   5 -10   3       73.84       43.49     14.02 o 
   6 -10   3       11.92        4.28     12.05 o 
   7 -10   3       23.43       28.89     13.82 o 
   8 -10   3        3.26        9.32     15.20 o 
   9 -10   3      110.03      142.09     20.47 o 
  10 -10   3        4.80        0.99     20.70 o 
  11 -10   3        0.67       -0.53     22.92 o 
  12 -10   3        0.99      -16.36     20.00 o 
  13 -10   3        0.55      -11.46     22.36 o 
  -6  -9   3        1.55       -2.81     35.79 o 
  -5  -9   3       78.49       75.66     33.68 o 
  -4  -9   3        8.82      -23.16     23.45 o 
  -3  -9   3       11.37        4.69     16.80 o 
  -2  -9   3      152.52      196.91     22.72 o 
  -1  -9   3       17.96       10.10     14.59 o 
   0  -9   3      212.24      199.61     20.16 o 
   1  -9   3        2.04        3.77     15.26 o 
   2  -9   3        3.64        3.88     10.92 o 
   3  -9   3      309.54      298.54     18.88 o 
   4  -9   3      183.99      165.97     17.09 o 
   5  -9   3     1378.77     1418.03     39.26 o 
   6  -9   3      126.53      114.60     15.69 o 
   7  -9   3        2.85        8.48      9.50 o 
   8  -9   3        2.00       -3.15     16.31 o 
   9  -9   3        7.29       16.97     15.18 o 
  10  -9   3      123.26      157.04     42.04 o 
  11  -9   3       12.01        8.14     19.50 o 
  12  -9   3       22.80       35.68     20.19 o 
  13  -9   3       10.77       -4.77     23.16 o 
  -7  -8   3        0.23       -4.39     30.41 o 
  -6  -8   3        1.03      -15.14     28.18 o 
  -5  -8   3       98.48      113.20     30.11 o 
  -4  -8   3       19.25       28.41     19.41 o 
  -3  -8   3      408.49      413.10     37.89 o 
  -2  -8   3       61.05       30.28     13.84 o 
  -1  -8   3      424.40      400.77     26.84 o 
   0  -8   3      222.70      184.18     39.97 o 
   1  -8   3      151.17      158.68     17.28 o 
   2  -8   3     1928.01     1971.72     84.00 o 
   3  -8   3      163.02      176.67     16.18 o 
   4  -8   3      541.33      563.10     17.04 o 
   5  -8   3      590.72      625.89     17.89 o 
   6  -8   3      526.81      493.74     16.73 o 
   7  -8   3     1655.66     1604.51     33.80 o 
   8  -8   3      234.32      259.94     16.39 o 
   9  -8   3      102.56       94.04     17.39 o 
  10  -8   3       13.73       19.78     14.87 o 
  11  -8   3        1.23        8.10     16.52 o 
  12  -8   3      120.59      112.94     23.17 o 
  13  -8   3        8.27      -20.74     20.74 o 
  -8  -7   3        0.09       -5.85     32.98 o 
  -7  -7   3        0.86      -29.18     29.18 o 
  -6  -7   3       42.64       61.40     27.72 o 
  -5  -7   3       63.15       55.96     23.97 o 
  -4  -7   3       39.54       13.08     13.80 o 
  -3  -7   3        4.51       17.76     13.39 o 
  -2  -7   3      128.56      145.83     24.44 o 
  -1  -7   3      252.82      320.27     18.51 o 
   0  -7   3      162.27      189.94     16.56 o 
   1  -7   3      613.41      677.57     26.11 o 
   2  -7   3      678.01      663.52     22.65 o 
   3  -7   3      649.40      552.66     14.40 o 
   4  -7   3      438.45      472.31     14.59 o 
   5  -7   3       12.95        4.44      6.59 o 
   6  -7   3      211.15      232.82     11.78 o 
   7  -7   3       94.16      110.15     11.33 o 
   8  -7   3      148.72      177.58     16.72 o 
   9  -7   3      309.74      307.01     21.79 o 
  10  -7   3       18.57       12.73     14.56 o 
  11  -7   3      179.57      180.71     59.96 o 
  12  -7   3        2.81       -1.70     17.49 o 
  13  -7   3        0.39       18.43     21.50 o 
  -9  -6   3        0.96        8.71     31.05 o 
  -8  -6   3       99.18      136.30     35.49 o 
  -7  -6   3        1.89      -21.52     21.52 o 
  -6  -6   3      189.83      191.73     31.46 o 
  -5  -6   3       44.74       31.22     14.82 o 
  -4  -6   3        0.66       -7.61     12.90 o 
  -3  -6   3      502.59      511.99     17.29 o 
  -2  -6   3     2069.32     2027.31     36.54 o 
  -1  -6   3     3317.63     3357.95     71.01 o 
   0  -6   3      276.53      296.84     15.57 o 
   1  -6   3        4.25       13.37      8.31 o 
   2  -6   3      289.77      282.81     14.22 o 
   3  -6   3       25.86       45.11      6.58 o 
   4  -6   3       33.93       17.76      6.00 o 
   5  -6   3      292.56      250.09     10.84 o 
   6  -6   3      256.77      241.82     11.49 o 
   7  -6   3       16.47       21.88      8.36 o 
   8  -6   3       18.88       19.57     12.64 o 
   9  -6   3      648.39      627.99     26.81 o 
  10  -6   3        0.73       -9.82     13.61 o 
  11  -6   3        6.11       11.14     15.64 o 
  12  -6   3        0.30       11.25     18.81 o 
  13  -6   3        4.11       23.13     30.93 o 
 -10  -5   3        6.49       13.68     30.23 o 
  -9  -5   3       53.49       42.51     30.29 o 
  -8  -5   3        0.37      -23.68     23.68 o 
  -7  -5   3      127.32      155.93     21.11 o 
  -6  -5   3      351.69      377.56     23.07 o 
  -5  -5   3       11.68       16.67     15.74 o 
  -4  -5   3      737.15      678.41     23.80 o 
  -3  -5   3      265.31      280.52     12.85 o 
  -2  -5   3     1644.42     1540.15     28.88 o 
  -1  -5   3     2435.21     2526.57     40.03 o 
   0  -5   3      682.64      659.84     20.38 o 
   1  -5   3     5387.23     5641.40     97.26 o 
   2  -5   3     3933.84     4327.47     61.83 o 
   3  -5   3     1967.62     1802.91     35.73 o 
   4  -5   3      631.62      704.29     16.83 o 
   5  -5   3      915.68      791.44     18.81 o 
   6  -5   3      769.46      723.32     23.26 o 
   7  -5   3      202.29      205.07     11.81 o 
   8  -5   3      310.63      299.87     19.96 o 
   9  -5   3      150.28      121.05     50.96 o 
  10  -5   3       57.71       16.66     25.06 o 
  11  -5   3      248.94      261.57     27.37 o 
  12  -5   3       15.50        3.61     20.11 o 
  13  -5   3      130.55      155.30     26.61 o 
 -10  -4   3        1.62       29.93     20.83 o 
  -9  -4   3       17.48       16.02     17.69 o 
  -8  -4   3        5.96       10.16     16.08 o 
  -7  -4   3      139.86      188.04     21.07 o 
  -6  -4   3       69.58       78.75     16.35 o 
  -5  -4   3      129.31      126.22     20.42 o 
  -4  -4   3      598.36      659.01     18.30 o 
  -3  -4   3        0.83       10.93      6.55 o 
  -2  -4   3     1947.49     1881.99     31.83 o 
  -1  -4   3      675.24      596.46     13.60 o 
   0  -4   3     1335.79     1193.11     27.77 o 
   1  -4   3      149.02      180.75     10.31 o 
   2  -4   3      904.97     1079.18     19.61 o 
   3  -4   3     2731.45     2706.07     41.29 o 
   4  -4   3      902.66     1020.37     20.47 o 
   5  -4   3     4397.79     4128.17     61.08 o 
   6  -4   3       90.40      136.35      9.75 o 
   7  -4   3      389.09      333.01     25.76 o 
   8  -4   3      190.61      199.28     20.15 o 
   9  -4   3      139.16      142.39     19.11 o 
  10  -4   3       11.25      -15.08     15.08 o 
  11  -4   3       38.32        2.61     17.41 o 
  12  -4   3        5.04       -0.82     20.57 o 
  13  -4   3       16.57       -4.56     23.83 o 
 -11  -3   3       34.17       16.08     23.89 o 
 -10  -3   3        7.85        5.49     18.41 o 
  -9  -3   3       32.30       38.15     17.19 o 
  -8  -3   3       31.64        8.61     14.51 o 
  -7  -3   3      298.19      308.45     21.65 o 
  -6  -3   3      161.52      171.40     13.33 o 
  -5  -3   3        1.30        1.79      7.25 o 
  -4  -3   3      142.38      154.42     10.04 o 
  -3  -3   3        3.99        0.07      5.46 o 
  -2  -3   3      688.03      637.21     14.73 o 
  -1  -3   3     1479.32     1690.10     27.17 o 
   0  -3   3      167.49      234.48      7.37 o 
   1  -3   3    18654.03    18867.92    242.62 o 
   2  -3   3     2110.40     2035.51     31.55 o 
   3  -3   3       29.27       47.65      5.88 o 
   4  -3   3       19.20       50.96     15.64 o 
   5  -3   3      177.45      199.28      9.48 o 
   6  -3   3      895.97      839.52     27.14 o 
   7  -3   3      332.87      301.77     18.74 o 
   8  -3   3        0.98       -6.76     14.76 o 
   9  -3   3      326.60      367.37     53.85 o 
  10  -3   3       28.44       32.60     29.97 o 
  11  -3   3        4.62      -17.48     18.62 o 
  12  -3   3        1.76       22.56     24.21 o 
 -12  -2   3       33.27       60.05     25.83 o 
 -11  -2   3       13.57        1.82     20.94 o 
 -10  -2   3      190.07      215.93     25.31 o 
  -9  -2   3      436.60      439.00     24.81 o 
  -8  -2   3       51.39       31.41     14.95 o 
  -7  -2   3      565.50      593.85     24.93 o 
  -6  -2   3        2.51        4.37      7.78 o 
  -5  -2   3     1350.65     1249.47     25.65 o 
  -4  -2   3     1126.10     1101.93     22.21 o 
  -3  -2   3     1226.76     1190.87     22.39 o 
  -2  -2   3      357.68      433.91     22.38 o 
  -1  -2   3      163.08      186.55      7.55 o 
   0  -2   3    56629.48    57438.27    819.66 o 
   1  -2   3        5.97        0.52      6.77 o 
   2  -2   3       13.35        9.28      4.61 o 
   3  -2   3       14.04        9.01      4.55 o 
   4  -2   3       44.58       57.31      5.60 o 
   5  -2   3     1875.87     1897.35     43.48 o 
   6  -2   3        9.68        3.29     10.25 o 
   7  -2   3      455.44      463.93     23.30 o 
   8  -2   3      328.59      337.61     40.43 o 
   9  -2   3       19.08       -0.12     21.11 o 
  10  -2   3       62.56       28.58     17.95 o 
  11  -2   3        1.69        8.26     22.83 o 
  12  -2   3        7.08      -21.95     21.95 o 
 -12  -1   3        2.80        6.42     22.53 o 
 -11  -1   3        6.51       -3.82     18.84 o 
 -10  -1   3      224.66      223.15     24.21 o 
  -9  -1   3       16.55        9.95     14.88 o 
  -8  -1   3      297.52      351.05     22.50 o 
  -7  -1   3      460.41      413.69     21.42 o 
  -6  -1   3      253.71      220.12     10.77 o 
  -5  -1   3     1592.81     1752.49     40.89 o 
  -4  -1   3       16.98        6.88      5.13 o 
  -3  -1   3      597.36      706.09     21.09 o 
  -2  -1   3      509.42      487.65     11.56 o 
  -1  -1   3     8300.62     7995.85    187.73 o 
   0  -1   3    13347.98    15424.90    198.23 o 
   1  -1   3        5.11        3.96      4.37 o 
   2  -1   3     3526.12     3631.28     53.91 o 
   3  -1   3      352.77      326.55      9.14 o 
   4  -1   3     3093.12     3155.27    100.81 o 
   5  -1   3        2.87       -4.31      8.20 o 
   6  -1   3        2.48       18.82     11.53 o 
   7  -1   3      572.03      540.82     25.09 o 
   8  -1   3       83.95       98.47     17.50 o 
   9  -1   3       75.71       85.71     28.48 o 
  10  -1   3       22.95       14.80     19.20 o 
  11  -1   3       32.06       11.78     23.51 o 
  12  -1   3        6.59        3.37     24.05 o 
 -13   0   3        5.23        0.90     24.13 o 
 -12   0   3      105.85       89.30     23.06 o 
 -11   0   3       15.05        4.51     18.41 o 
 -10   0   3       79.94      120.99     21.17 o 
  -9   0   3       30.11        6.84     13.78 o 
  -8   0   3      246.62      284.93     21.91 o 
  -7   0   3      352.70      340.59     13.77 o 
  -6   0   3     1211.87     1236.72     37.56 o 
  -5   0   3     1271.24     1307.38     24.72 o 
  -4   0   3       42.86       40.77      6.02 o 
  -3   0   3        0.40        0.02      5.09 o 
  -2   0   3      826.05      816.35     20.53 o 
  -1   0   3     2096.95     2072.15     30.25 o 
   0   0   3        2.58       -0.05      3.95 o 
   1   0   3     1029.91      938.24     17.10 o 
   2   0   3     1167.79     1246.72     21.52 o 
   3   0   3       81.32       89.33      6.34 o 
   4   0   3       11.15        4.53      4.30 o 
   5   0   3        4.46        6.07     10.27 o 
   6   0   3      609.60      598.62     25.42 o 
   7   0   3       12.32       11.33     14.30 o 
   8   0   3       48.25       22.13     15.59 o 
   9   0   3        0.72       -8.54     17.54 o 
  10   0   3        6.58        5.37     30.41 o 
  11   0   3       60.26       83.08     62.65 o 
 -13   1   3       15.24        9.61     23.70 o 
 -12   1   3        0.36       17.36     21.84 o 
 -11   1   3      153.44      164.34     26.31 o 
 -10   1   3      303.00      367.25     27.57 o 
  -9   1   3      524.29      517.25     25.37 o 
  -8   1   3     2032.03     2035.20     49.50 o 
  -7   1   3      250.94      225.24     11.73 o 
  -6   1   3     1251.47     1246.25     24.67 o 
  -5   1   3     4668.12     4733.03     80.91 o 
  -4   1   3     1330.13     1365.98     23.69 o 
  -3   1   3     5664.07     6042.02     81.47 o 
  -2   1   3      373.47      312.85     12.23 o 
  -1   1   3     1032.61     1157.61     18.97 o 
   0   1   3     2104.25     1947.66     38.89 o 
   1   1   3      254.04      279.06      9.29 o 
   2   1   3     5816.65     6081.87     84.02 o 
   3   1   3      118.48      119.58      7.89 o 
   4   1   3      125.42      194.37     14.75 o 
   5   1   3        5.95       -1.61     10.23 o 
   6   1   3      302.77      317.91     21.97 o 
   7   1   3      715.58      686.17     30.63 o 
   8   1   3        2.70       -4.62     16.99 o 
   9   1   3       31.73       27.93     19.14 o 
  10   1   3       14.42       -7.89     21.72 o 
 -13   2   3        6.98       19.73     21.68 o 
 -12   2   3        2.46       -1.74     19.13 o 
 -11   2   3       70.31       91.86     20.85 o 
 -10   2   3       56.04       33.47     16.02 o 
  -9   2   3      395.29      401.48     22.11 o 
  -8   2   3      516.13      484.58     16.59 o 
  -7   2   3     1732.17     1688.34     49.56 o 
  -6   2   3     1414.62     1577.67     28.81 o 
  -5   2   3     2313.31     2268.83     39.69 o 
  -4   2   3     1703.92     2246.64     34.91 o 
  -3   2   3      890.44      639.70     12.61 o 
  -2   2   3     3476.18     3671.07    167.47 o 
  -1   2   3     2063.52     1766.12     27.80 o 
   0   2   3      255.37      344.07     16.74 o 
   1   2   3     2500.53     2710.09     47.41 o 
   2   2   3     4044.59     4388.91     64.21 o 
   3   2   3      641.52      524.98     17.76 o 
   4   2   3      313.34      295.97     24.62 o 
   5   2   3        6.55       25.29     12.94 o 
   6   2   3      271.86      296.55     23.97 o 
   7   2   3       36.88       58.39     17.83 o 
   8   2   3       94.28      113.03     21.71 o 
   9   2   3       46.00       45.96     21.17 o 
  10   2   3       11.63       22.31     30.76 o 
 -14   3   3        8.16        6.93     23.40 o 
 -13   3   3       17.97        1.31     22.60 o 
 -12   3   3        0.83        0.55     16.75 o 
 -11   3   3      137.45      138.33     35.03 o 
 -10   3   3       11.16       23.88     16.84 o 
  -9   3   3      115.12      120.83     19.85 o 
  -8   3   3      120.66      142.47     11.63 o 
  -7   3   3      383.10      383.73     13.67 o 
  -6   3   3      798.93      802.08     18.46 o 
  -5   3   3      361.75      317.74     10.78 o 
  -4   3   3      280.66      346.28     10.04 o 
  -3   3   3     1138.67     1022.57     18.45 o 
  -2   3   3        3.27        9.31      4.39 o 
  -1   3   3     1016.23     1155.56     21.46 o 
   0   3   3     1880.82     1884.32     31.68 o 
   1   3   3      500.90      525.87     25.77 o 
   2   3   3        3.82        3.96      6.66 o 
   3   3   3        0.67        2.92      7.39 o 
   4   3   3       24.17       20.91     17.57 o 
   5   3   3      475.03      451.45     24.16 o 
   6   3   3        5.58      -11.86     14.42 o 
   7   3   3        3.20        6.56     16.84 o 
   8   3   3        4.57       -2.46     22.60 o 
   9   3   3        0.24      -11.44     22.61 o 
 -14   4   3       54.33       56.42     23.43 o 
 -13   4   3        2.51      -18.92     18.92 o 
 -12   4   3       27.38       50.51     28.45 o 
 -11   4   3      163.77      166.19     21.12 o 
 -10   4   3        3.40        3.66     14.12 o 
  -9   4   3      485.31      469.32     23.37 o 
  -8   4   3      123.02      147.01     19.62 o 
  -7   4   3      434.37      471.89     15.23 o 
  -6   4   3     1594.48     1703.14     30.90 o 
  -5   4   3     1401.43     1431.42     34.87 o 
  -4   4   3     4381.06     4804.00     68.46 o 
  -3   4   3      129.87      156.56      8.36 o 
  -2   4   3     2677.14     2744.74     42.70 o 
  -1   4   3       50.81       82.93      8.77 o 
   0   4   3       42.61       56.07      7.98 o 
   1   4   3      146.59      159.04     26.50 o 
   2   4   3        5.55       13.74      7.51 o 
   3   4   3      203.49      233.62     33.86 o 
   4   4   3       70.05       24.46     30.73 o 
   5   4   3       24.41       34.94     16.05 o 
   6   4   3       71.09       37.86     17.32 o 
   7   4   3        1.32        7.89     19.52 o 
   8   4   3       71.27       65.77     25.33 o 
 -14   5   3       51.96       94.08     41.16 o 
 -13   5   3       83.06       93.32     36.60 o 
 -12   5   3      381.85      420.13     27.38 o 
 -11   5   3       21.73       33.44     14.98 o 
 -10   5   3        8.68        2.60     12.47 o 
  -9   5   3       93.37       60.74     20.12 o 
  -8   5   3      335.34      328.67     14.14 o 
  -7   5   3     1538.75     1589.41     30.91 o 
  -6   5   3      484.52      445.45     22.69 o 
  -5   5   3     1385.15     1444.53     27.12 o 
  -4   5   3      580.93      626.46     15.70 o 
  -3   5   3      463.36      416.82     12.91 o 
  -2   5   3     3791.98     3856.67     58.51 o 
  -1   5   3      378.18      354.15     12.84 o 
   0   5   3     1575.17     1568.82     40.62 o 
   1   5   3       73.16       94.61     11.43 o 
   2   5   3      237.73      263.86     15.02 o 
   3   5   3        3.33        1.66     13.97 o 
   4   5   3        6.15        5.09     15.16 o 
   5   5   3       90.56      112.82     21.11 o 
   6   5   3       33.02       48.57     20.11 o 
   7   5   3        0.82      -18.88     21.85 o 
   8   5   3        0.27       -4.58     24.52 o 
 -14   6   3        0.23       11.75     34.21 o 
 -13   6   3       29.77       43.39     30.52 o 
 -12   6   3       16.37       13.97     27.42 o 
 -11   6   3        2.82       23.56     15.58 o 
 -10   6   3       84.92       96.00     12.61 o 
  -9   6   3        2.83        1.48      9.82 o 
  -8   6   3      529.70      550.83     18.13 o 
  -7   6   3        0.61        2.82     10.46 o 
  -6   6   3      394.78      345.56     15.07 o 
  -5   6   3      305.23      328.57     12.62 o 
  -4   6   3      136.52      144.89     13.52 o 
  -3   6   3     1091.82     1147.47     24.67 o 
  -2   6   3        7.55       -0.16      9.67 o 
  -1   6   3      216.11      232.36     12.73 o 
   0   6   3        1.93       -8.65      8.65 o 
   1   6   3       11.31       18.54     12.91 o 
   2   6   3      394.63      489.78     31.26 o 
   3   6   3        1.75       17.56     15.69 o 
   4   6   3       36.51       65.85     38.07 o 
   5   6   3       12.42        7.64     17.78 o 
   6   6   3        0.15      -19.85     19.85 o 
   7   6   3        2.30       25.70     24.00 o 
 -14   7   3       28.41       22.98     35.61 o 
 -13   7   3       20.76      -12.45     31.40 o 
 -12   7   3       71.72       88.64     33.45 o 
 -11   7   3       83.38       98.29     28.53 o 
 -10   7   3      410.98      455.83     55.46 o 
  -9   7   3      166.82      158.75     25.49 o 
  -8   7   3       55.78       48.48     12.32 o 
  -7   7   3      151.51      176.95     17.13 o 
  -6   7   3        8.46        9.33      8.53 o 
  -5   7   3      452.00      486.21     16.26 o 
  -4   7   3        8.77       13.60     10.00 o 
  -3   7   3      167.17      163.34     16.46 o 
  -2   7   3       10.22        7.50      8.63 o 
  -1   7   3      278.61      273.59     14.36 o 
   0   7   3      171.31      175.94     16.03 o 
   1   7   3        0.94       -9.80      9.80 o 
   2   7   3      174.61      166.60     15.94 o 
   3   7   3       38.51       23.55     17.26 o 
   4   7   3        2.29      -17.72     18.12 o 
   5   7   3        0.40       14.33     26.43 o 
   6   7   3       17.36       40.52     35.55 o 
 -14   8   3       14.56        5.67     34.38 o 
 -13   8   3      201.63      188.11     42.16 o 
 -12   8   3      122.72      196.94     36.55 o 
 -11   8   3      435.23      442.22     25.78 o 
 -10   8   3      409.33      412.16     24.81 o 
  -9   8   3      160.00      171.63     20.11 o 
  -8   8   3      259.79      312.04     38.09 o 
  -7   8   3      349.93      388.67     21.93 o 
  -6   8   3      415.73      452.93     27.04 o 
  -5   8   3      145.62      169.24     25.58 o 
  -4   8   3      152.56      167.39     28.00 o 
  -3   8   3      507.88      487.98     17.93 o 
  -2   8   3      284.63      325.61     19.89 o 
  -1   8   3       75.07       65.25     12.38 o 
   0   8   3       59.19       40.46     11.70 o 
   1   8   3        3.88        2.88     12.44 o 
   2   8   3       37.74       12.98     23.92 o 
   3   8   3        9.24        3.92     28.01 o 
   4   8   3       73.69       48.77     33.15 o 
   5   8   3        3.99       21.28     38.18 o 
 -14   9   3        2.90      -36.25     36.25 o 
 -13   9   3       12.61      -23.68     34.03 o 
 -12   9   3       17.32       12.40     28.59 o 
 -11   9   3       74.87      104.29     25.55 o 
 -10   9   3       34.56       73.24     17.32 o 
  -9   9   3      176.76      218.85     25.79 o 
  -8   9   3       27.39       31.75     18.39 o 
  -7   9   3      174.58      209.56     20.73 o 
  -6   9   3      223.44      249.40     73.59 o 
  -5   9   3       13.58       18.63     14.38 o 
  -4   9   3      194.70      230.98     34.00 o 
  -3   9   3       44.92       67.44     15.89 o 
  -2   9   3        1.00       16.69     10.93 o 
  -1   9   3       25.47       33.52     18.57 o 
   0   9   3      102.21       85.89     18.25 o 
   1   9   3       66.89       37.90     18.09 o 
   2   9   3        2.44      -20.76     28.36 o 
   3   9   3        2.80        9.65     33.39 o 
 -14  10   3        6.95       11.69     38.18 o 
 -13  10   3        8.96      -31.40     31.40 o 
 -12  10   3        4.31       62.62     31.75 o 
 -11  10   3       44.16       50.13     34.41 o 
 -10  10   3        9.67        4.81     16.35 o 
  -9  10   3      102.08      132.38     19.86 o 
  -8  10   3       80.49       52.71     17.26 o 
  -7  10   3        0.14      -14.91     25.93 o 
  -6  10   3        1.48      -13.29     13.29 o 
  -5  10   3        9.42        7.54     19.47 o 
  -4  10   3       11.03       18.95     20.06 o 
  -3  10   3       37.99       52.04     25.14 o 
  -2  10   3        1.43       20.99     22.75 o 
   0  10   3        0.03       -9.94     22.45 o 
   2  10   3        1.62       -6.02     34.56 o 
 -13  11   3       12.33       49.88     35.96 o 
 -12  11   3       58.19       50.25     37.10 o 
 -11  11   3       67.38       98.00     47.07 o 
 -10  11   3       46.67       57.30     19.83 o 
  -9  11   3       99.90      119.81     29.88 o 
  -8  11   3      116.47      115.83     27.72 o 
  -7  11   3      202.46      220.79     35.26 o 
  -6  11   3       67.58       68.30     24.62 o 
  -5  11   3       44.24       28.71     25.20 o 
  -4  11   3       25.67        4.56     24.73 o 
  -3  11   3        0.66      -20.76     24.68 o 
  -1  11   3        9.14       22.69     25.03 o 
   0  11   3        4.83        5.44     29.70 o 
 -12  12   3        8.32       43.97     33.56 o 
 -11  12   3        4.60       11.75     30.87 o 
 -10  12   3       50.56       23.56     30.29 o 
  -9  12   3       50.72       44.97     27.89 o 
  -8  12   3       36.81       37.71     29.53 o 
  -7  12   3       19.36       30.87     24.91 o 
  -6  12   3       20.48       10.88     27.37 o 
  -5  12   3       89.79       90.05     30.17 o 
  -4  12   3       24.46       16.08     24.21 o 
  -3  12   3       23.23       82.27     32.04 o 
  -2  12   3        0.44       -2.05     28.30 o 
  -1  12   3        1.33      -23.39     31.75 o 
 -11  13   3        0.28       10.06     40.35 o 
 -10  13   3        0.04       18.18     33.68 o 
  -9  13   3       11.80       15.14     30.41 o 
  -8  13   3        0.60       10.70     29.88 o 
  -7  13   3        0.56       -6.96     26.37 o 
  -6  13   3        1.69       23.97     32.74 o 
  -4  13   3        0.24       15.96     31.17 o 
  -3  13   3        8.43        7.25     34.09 o 
   4 -15   4       13.57        8.96     23.22 o 
   5 -15   4       13.55       -7.24     22.82 o 
   6 -15   4        2.55        3.94     21.18 o 
   7 -15   4       13.01        8.57     35.26 o 
   8 -15   4        8.04       -3.76     23.42 o 
   9 -15   4       27.72       39.76     32.10 o 
   1 -14   4        3.05       -5.65     26.66 o 
   2 -14   4        0.13       19.14     21.65 o 
   3 -14   4        1.58      -20.22     20.22 o 
   4 -14   4       15.09        8.42     18.83 o 
   5 -14   4       26.33       45.69     20.15 o 
   6 -14   4        5.45       12.08     19.16 o 
   7 -14   4        3.22       -2.26     19.04 o 
   8 -14   4        0.11      -26.02     40.08 o 
   9 -14   4        7.97      -19.62     19.62 o 
  10 -14   4        7.30      -20.69     39.85 o 
  -1 -13   4       13.58       -5.05     22.30 o 
   0 -13   4       26.45        7.37     21.26 o 
   1 -13   4        0.33       26.87     20.02 o 
   2 -13   4       10.54        6.96     18.12 o 
   3 -13   4       26.89       22.37     18.62 o 
   4 -13   4       40.65       48.88     18.47 o 
   5 -13   4        6.20      -12.46     17.07 o 
   6 -13   4       47.17       57.47     19.26 o 
   7 -13   4      164.73      202.91     26.90 o 
   8 -13   4       82.51       89.36     21.63 o 
   9 -13   4       34.85       48.79     19.01 o 
  10 -13   4       22.77       11.46     27.60 o 
  11 -13   4       26.37       43.09     32.92 o 
  -3 -12   4        5.64       -5.32     35.08 o 
  -2 -12   4        0.01      -11.94     20.62 o 
  -1 -12   4       12.68       20.62     19.02 o 
   0 -12   4       42.93       21.49     21.72 o 
   1 -12   4       14.02      -15.83     15.83 o 
   2 -12   4        0.28       25.01     16.34 o 
   3 -12   4        6.54      -15.82     15.82 o 
   4 -12   4        5.98        1.47     19.21 o 
   5 -12   4       13.22        9.11     15.29 o 
   6 -12   4       87.13      113.86     19.44 o 
   7 -12   4       18.33        8.51     14.70 o 
   8 -12   4        4.35      -14.02     22.66 o 
   9 -12   4        6.55      -10.50     17.03 o 
  10 -12   4      127.14       65.08     28.89 o 
  11 -12   4      147.87      123.90     34.79 o 
  12 -12   4       26.14       58.82     31.81 o 
  -4 -11   4        0.07       36.02     35.43 o 
  -3 -11   4        2.44       21.68     28.39 o 
  -2 -11   4        2.13       -4.38     23.77 o 
  -1 -11   4      189.65      218.53     62.80 o 
   0 -11   4       16.98        1.70     20.82 o 
   1 -11   4       49.12       41.28     16.60 o 
   2 -11   4        2.99        6.29     14.66 o 
   3 -11   4        4.69      -13.94     13.94 o 
   4 -11   4      146.33      186.73     20.75 o 
   5 -11   4       91.78       70.55     24.94 o 
   6 -11   4       58.96       87.83     17.17 o 
   7 -11   4        0.19       14.25     14.18 o 
   8 -11   4        3.46       12.52     14.88 o 
   9 -11   4        0.08      -14.16     14.16 o 
  10 -11   4        1.58      -11.93     23.51 o 
  11 -11   4        0.04        7.48     23.33 o 
  12 -11   4        0.01       10.88     28.83 o 
  13 -11   4        4.63       -0.99     28.65 o 
  -5 -10   4        0.43        3.39     28.53 o 
  -4 -10   4        8.34       22.57     30.82 o 
  -3 -10   4        3.08      -10.38     23.97 o 
  -2 -10   4       40.31       29.87     16.72 o 
  -1 -10   4       13.23       11.23     15.90 o 
   0 -10   4        0.71      -11.07     12.85 o 
   1 -10   4      190.40      208.23     21.20 o 
   2 -10   4      192.50      193.97     19.98 o 
   3 -10   4      426.51      450.24     27.42 o 
   4 -10   4       41.49       33.47     14.24 o 
   5 -10   4       21.22       24.35     14.16 o 
   6 -10   4      300.23      354.88     23.12 o 
   7 -10   4      209.41      226.54     20.30 o 
   8 -10   4      292.52      323.43     21.42 o 
   9 -10   4       34.94      -10.82     20.47 o 
  10 -10   4        3.90       27.07     22.98 o 
  11 -10   4        4.85        5.03     24.73 o 
  12 -10   4       22.80        3.80     28.24 o 
  13 -10   4       34.24       63.33     32.45 o 
  -6  -9   4        0.31      -11.99     28.53 o 
  -5  -9   4       28.04       24.27     30.52 o 
  -4  -9   4        8.58       -3.15     16.48 o 
  -3  -9   4       10.23       20.01     16.80 o 
  -2  -9   4       45.25       33.81     16.29 o 
  -1  -9   4       69.10       72.08     16.58 o 
   0  -9   4       70.50       83.77     15.69 o 
   1  -9   4        1.14        2.61     12.74 o 
   2  -9   4      266.57      332.01     23.30 o 
   3  -9   4       17.59       21.52     12.63 o 
   4  -9   4       10.36       11.54     11.48 o 
   5  -9   4      111.37      131.03     16.67 o 
   6  -9   4        8.87        5.78     11.29 o 
   7  -9   4      118.80      148.77     17.65 o 
   8  -9   4       98.68       92.39     20.38 o 
   9  -9   4       27.04        7.77     17.40 o 
  10  -9   4       12.41       15.15     15.14 o 
  11  -9   4        2.58       -3.23     16.65 o 
  12  -9   4       23.63       37.52     31.90 o 
  13  -9   4        0.36       17.75     25.61 o 
  -7  -8   4       24.68        5.20     32.28 o 
  -6  -8   4       25.58        4.44     25.44 o 
  -5  -8   4       30.38       31.52     25.44 o 
  -4  -8   4      110.98       86.99     17.77 o 
  -3  -8   4       25.98       10.92     14.36 o 
  -2  -8   4       15.27       -3.75     13.75 o 
  -1  -8   4      332.92      307.32     23.10 o 
   0  -8   4      734.31      674.80     25.85 o 
   1  -8   4       38.73       50.03     13.23 o 
   2  -8   4      104.64      112.59     19.56 o 
   3  -8   4        0.09        4.82     10.09 o 
   4  -8   4       87.30       70.13     12.68 o 
   5  -8   4      478.74      442.53     15.81 o 
   6  -8   4      252.79      293.10     20.77 o 
   7  -8   4        7.04       -3.87      8.91 o 
   8  -8   4      119.95      132.72     14.06 o 
   9  -8   4        5.09       18.39     13.53 o 
  10  -8   4       21.08       38.67     17.07 o 
  11  -8   4        5.40       10.92     18.55 o 
  12  -8   4       10.34        5.27     19.82 o 
  13  -8   4        3.80        6.49     23.09 o 
  -8  -7   4       32.60        9.41     29.88 o 
  -6  -7   4      192.20      152.32     33.74 o 
  -5  -7   4      480.23      485.32     25.24 o 
  -4  -7   4       36.53       21.56     14.57 o 
  -3  -7   4      102.81      106.94     21.96 o 
  -2  -7   4     1171.64     1256.62     81.34 o 
  -1  -7   4     1241.79     1196.79     40.73 o 
   0  -7   4      868.90      780.73     38.27 o 
   1  -7   4      251.41      248.00     17.10 o 
   2  -7   4     1183.35      957.02     28.63 o 
   3  -7   4     1710.18     1639.99     29.51 o 
   4  -7   4     1000.05     1007.78     29.43 o 
   5  -7   4      586.86      547.04     17.43 o 
   6  -7   4        2.46        5.97     10.35 o 
   7  -7   4      415.01      376.63     16.02 o 
   8  -7   4      618.36      653.66     38.01 o 
   9  -7   4      562.30      495.39     25.37 o 
  10  -7   4      129.15      132.65     20.90 o 
  11  -7   4        6.98        8.02     17.60 o 
  12  -7   4       10.35       26.49     20.90 o 
  13  -7   4        1.54        2.52     21.89 o 
  -9  -6   4        2.95      -31.40     31.40 o 
  -8  -6   4        0.13       38.94     27.13 o 
  -7  -6   4       74.97       59.70     24.91 o 
  -6  -6   4      505.13      492.92     37.54 o 
  -5  -6   4      114.07      130.87     27.86 o 
  -4  -6   4      161.87      194.29     18.75 o 
  -3  -6   4      291.41      309.41     14.48 o 
  -2  -6   4      574.80      562.59     16.04 o 
  -1  -6   4      780.20      701.11     16.23 o 
   0  -6   4      996.40     1009.87     64.85 o 
   1  -6   4     2122.24     2089.29     45.24 o 
   2  -6   4     2641.58     2596.49     90.81 o 
   3  -6   4       68.05       73.76     10.67 o 
   4  -6   4     1263.62     1188.74     24.38 o 
   5  -6   4     1974.87     1834.44     52.85 o 
   6  -6   4     1066.75     1013.87     23.67 o 
   7  -6   4      547.72      510.83     30.52 o 
   8  -6   4       14.60       29.39     13.78 o 
   9  -6   4      337.77      375.29     27.07 o 
  10  -6   4       35.92       38.85     17.63 o 
  11  -6   4      305.28      344.36     29.34 o 
  12  -6   4       36.80        8.13     20.73 o 
  13  -6   4        1.25       23.69     26.22 o 
 -10  -5   4       24.77       45.96     33.97 o 
  -9  -5   4        5.28       -7.31     24.68 o 
  -8  -5   4        7.40      -15.61     23.45 o 
  -7  -5   4       21.05       17.72     34.24 o 
  -6  -5   4      120.36      114.21     21.76 o 
  -5  -5   4      364.47      344.65     21.02 o 
  -4  -5   4       11.64       23.60     10.35 o 
  -3  -5   4        7.40        8.83      7.30 o 
  -2  -5   4      244.64      257.41     10.93 o 
  -1  -5   4      267.59      248.94     12.59 o 
   0  -5   4     1339.59     1224.08     30.38 o 
   1  -5   4       59.06       91.48     10.04 o 
   2  -5   4      906.29      860.98     17.66 o 
   3  -5   4      401.65      461.77     12.99 o 
   4  -5   4     1300.35     1204.86     26.07 o 
   5  -5   4      551.47      592.03     16.35 o 
   6  -5   4      226.90      181.86     13.63 o 
   7  -5   4        0.54        0.39     11.62 o 
   8  -5   4      129.84      133.30     18.68 o 
   9  -5   4      100.78       54.41     16.22 o 
  10  -5   4       35.04        7.70     16.08 o 
  11  -5   4        1.66       20.38     17.90 o 
  12  -5   4        6.06        4.07     20.28 o 
  13  -5   4       27.11       -5.83     36.52 o 
 -11  -4   4       68.07       29.76     31.63 o 
 -10  -4   4       34.97       15.37     19.73 o 
  -9  -4   4       44.21       31.03     17.96 o 
  -8  -4   4        0.78       -8.50     15.11 o 
  -7  -4   4       31.62       36.72     15.02 o 
  -6  -4   4      124.49      126.38     16.71 o 
  -5  -4   4       38.55       22.95      8.98 o 
  -4  -4   4      981.61      959.64     22.74 o 
  -3  -4   4     2871.64     2884.62     46.47 o 
  -2  -4   4      494.88      503.59     13.91 o 
  -1  -4   4       62.02       45.50      7.42 o 
   0  -4   4     1778.06     1747.68     28.37 o 
   1  -4   4     8330.08     9193.80    122.55 o 
   2  -4   4     9848.57    10152.51    135.10 o 
   3  -4   4     2658.69     3133.46     51.73 o 
   4  -4   4     2311.29     2322.78     38.19 o 
   5  -4   4       16.81       15.19      8.05 o 
   6  -4   4      556.18      575.32     15.99 o 
   7  -4   4       51.95       25.44     13.97 o 
   8  -4   4        3.91       -7.40     12.35 o 
   9  -4   4        0.49       13.47     19.59 o 
  10  -4   4       35.13       38.84     17.19 o 
  11  -4   4       32.45       43.04     21.09 o 
  12  -4   4        0.46       10.17     21.30 o 
 -11  -3   4       22.47       23.67     28.48 o 
 -10  -3   4        6.52       10.18     19.05 o 
  -9  -3   4      182.99      184.97     22.47 o 
  -8  -3   4        2.62       -5.34     14.76 o 
  -7  -3   4      675.71      633.83     43.65 o 
  -6  -3   4       66.35       61.34     10.26 o 
  -5  -3   4      302.02      302.58     12.95 o 
  -4  -3   4     3991.76     4061.80     61.87 o 
  -3  -3   4      101.95      144.47     11.39 o 
  -2  -3   4      472.56      418.80     12.11 o 
  -1  -3   4        4.88        4.80      4.61 o 
   0  -3   4    17566.48    19101.59    337.41 o 
   1  -3   4     1935.23     1916.21     30.51 o 
   2  -3   4      435.63      483.14     12.44 o 
   3  -3   4     2390.57     2403.00     37.82 o 
   4  -3   4     1719.04     1635.38     28.69 o 
   5  -3   4     3347.09     3518.28     53.46 o 
   6  -3   4     1231.25     1183.93     35.26 o 
   7  -3   4      700.45      688.41     29.59 o 
   8  -3   4      397.45      412.54     31.20 o 
   9  -3   4      128.74      126.55     21.00 o 
  10  -3   4      117.98      173.38     24.68 o 
  11  -3   4        0.72       26.21     20.41 o 
  12  -3   4       12.61       14.10     24.17 o 
 -12  -2   4        0.07       -1.62     23.97 o 
 -11  -2   4       18.97       15.55     21.09 o 
 -10  -2   4       30.65       19.10     17.89 o 
  -9  -2   4        9.16        9.00     14.60 o 
  -8  -2   4        3.23        8.95     13.70 o 
  -7  -2   4      351.73      348.67     14.98 o 
  -6  -2   4        0.53        3.30      9.20 o 
  -5  -2   4     2225.91     2293.71     39.65 o 
  -4  -2   4       32.14       24.49      6.64 o 
  -3  -2   4       40.08       36.17      6.30 o 
  -2  -2   4     1920.66     1722.43     28.46 o 
  -1  -2   4      488.66      746.75     15.77 o 
   0  -2   4    19970.51    21865.86    357.94 o 
   1  -2   4     1293.18     1312.00     29.23 o 
   2  -2   4      741.76      720.03     15.48 o 
   3  -2   4      121.38      117.26      9.82 o 
   4  -2   4      158.80      198.89      8.64 o 
   5  -2   4       58.99       64.13      5.90 o 
   6  -2   4        1.91        4.34     10.47 o 
   7  -2   4      884.91      916.94     43.65 o 
   8  -2   4       60.67       61.36     16.87 o 
   9  -2   4      139.12      112.52     20.00 o 
  10  -2   4       74.39       83.69     21.60 o 
  11  -2   4       11.38        2.97     20.06 o 
  12  -2   4       20.42        6.88     25.81 o 
 -12  -1   4       33.86       65.16     24.26 o 
 -11  -1   4        2.28       18.22     24.59 o 
 -10  -1   4        3.17       10.23     15.39 o 
  -9  -1   4      889.55      853.15     32.68 o 
  -8  -1   4      187.09      206.06     19.49 o 
  -7  -1   4      407.30      369.74     20.28 o 
  -6  -1   4      694.68      690.54     20.38 o 
  -5  -1   4       48.62       48.15      7.66 o 
  -4  -1   4      146.77       94.92      8.39 o 
  -3  -1   4       23.75       17.67      5.30 o 
  -2  -1   4     1041.73      919.17     17.44 o 
  -1  -1   4      424.83      473.85     11.23 o 
   0  -1   4       43.35       13.03      4.48 o 
   1  -1   4        4.79       -1.24      4.03 o 
   2  -1   4       45.56       44.74      5.98 o 
   3  -1   4      114.40       92.29      7.18 o 
   4  -1   4       79.09       79.31      7.60 o 
   5  -1   4      230.50      275.75     20.02 o 
   6  -1   4       27.48       39.55     13.65 o 
   7  -1   4       67.16      100.73     17.72 o 
   8  -1   4      143.63      179.77     21.81 o 
   9  -1   4        1.01        3.97     23.71 o 
  10  -1   4       16.44       12.66     19.44 o 
  11  -1   4        9.01      -12.30     21.15 o 
 -13   0   4        6.05        9.40     24.26 o 
 -12   0   4       64.34       53.57     22.94 o 
 -11   0   4       11.45        5.08     16.95 o 
 -10   0   4      170.44      246.65     23.97 o 
  -9   0   4      103.65      131.27     20.70 o 
  -8   0   4      235.13      215.67     13.31 o 
  -7   0   4      907.78      911.67     29.06 o 
  -6   0   4      891.60      840.56     19.86 o 
  -5   0   4     5276.24     5598.05     79.66 o 
  -4   0   4      438.92      469.30     14.77 o 
  -3   0   4      106.80      132.07      9.79 o 
  -2   0   4       13.86       14.57      4.06 o 
  -1   0   4     1294.37     1356.24     21.97 o 
   0   0   4      194.16      185.96      7.67 o 
   1   0   4        9.95        2.07      4.44 o 
   2   0   4     4384.29     4483.70    110.81 o 
   3   0   4      649.95      507.96     18.19 o 
   4   0   4     1265.55     1355.31     31.89 o 
   5   0   4      276.87      284.22     19.53 o 
   6   0   4       34.96       22.75     13.36 o 
   7   0   4      247.43      274.62     25.04 o 
   8   0   4        1.25       10.19     15.12 o 
   9   0   4       13.67        3.77     21.14 o 
  10   0   4       17.22       22.70     21.36 o 
  11   0   4        1.68       -3.17     24.20 o 
 -13   1   4       53.98       73.92     43.94 o 
 -12   1   4       20.42       13.65     27.92 o 
 -11   1   4        0.34       -2.53     17.09 o 
 -10   1   4       59.03       54.19     15.54 o 
  -9   1   4       24.86       17.17     18.04 o 
  -8   1   4      324.09      351.15     15.11 o 
  -7   1   4      376.38      362.15     20.89 o 
  -6   1   4       26.51        8.59      8.50 o 
  -5   1   4       24.40       31.58      6.35 o 
  -4   1   4      604.83      538.53     13.12 o 
  -3   1   4     3639.19     3729.60     52.94 o 
  -2   1   4      208.02      187.31     10.37 o 
  -1   1   4       19.62       18.39      4.24 o 
   0   1   4       30.46       39.34      5.36 o 
   1   1   4     1024.18      952.12     21.61 o 
   2   1   4     1379.20     1434.17     26.95 o 
   3   1   4      157.66      166.89      9.55 o 
   4   1   4     1188.34     1244.56     33.83 o 
   5   1   4        0.63        0.26     11.47 o 
   6   1   4      301.63      336.22     23.42 o 
   7   1   4       47.11       43.20     16.99 o 
   8   1   4       17.34       14.79     17.88 o 
   9   1   4      102.58      150.05     25.73 o 
  10   1   4        5.12       33.90     25.08 o 
 -14   2   4       28.00       12.65     25.44 o 
 -13   2   4       19.05       26.89     34.24 o 
 -12   2   4       11.54       39.04     19.97 o 
 -11   2   4       23.85       24.55     16.31 o 
 -10   2   4      257.23      321.10     28.65 o 
  -9   2   4       16.54       19.42     13.20 o 
  -8   2   4     1016.44      876.43     22.26 o 
  -7   2   4      643.50      639.32     24.64 o 
  -6   2   4      681.55      676.26     16.81 o 
  -5   2   4     2173.93     1970.30     32.70 o 
  -4   2   4      375.74      467.36     11.26 o 
  -3   2   4     3038.63     2629.94     70.49 o 
  -2   2   4     2493.30     2952.83     82.83 o 
  -1   2   4       56.46       56.46      5.97 o 
   0   2   4        8.17       10.08      5.33 o 
   1   2   4      534.74      507.82     32.92 o 
   2   2   4       72.29       57.80     12.15 o 
   3   2   4       14.30       21.70      7.54 o 
   4   2   4        2.29       -5.40     10.94 o 
   5   2   4       28.56       20.18     13.60 o 
   6   2   4      100.45      110.71     20.44 o 
   7   2   4       52.95       -2.77     14.60 o 
   8   2   4       27.00       30.48     19.76 o 
   9   2   4        5.62        9.58     22.04 o 
 -14   3   4        0.85      -21.93     35.08 o 
 -13   3   4      101.94      145.64     34.47 o 
 -12   3   4      179.62      252.13     33.45 o 
 -11   3   4      365.93      361.08     26.37 o 
 -10   3   4       11.42       14.37     13.55 o 
  -9   3   4      166.95      118.34     12.46 o 
  -8   3   4      301.96      307.04     14.98 o 
  -7   3   4      393.65      420.19     14.28 o 
  -6   3   4     2718.76     2395.79     41.66 o 
  -5   3   4      610.02      627.11     15.83 o 
  -4   3   4     5200.87     5484.57     76.49 o 
  -3   3   4     2954.06     2854.83     69.64 o 
  -2   3   4      277.98      365.51     10.44 o 
  -1   3   4     3135.11     2801.59     56.78 o 
   0   3   4      458.95      467.45     13.93 o 
   1   3   4     1090.75      995.56     22.08 o 
   2   3   4      265.88      298.68     16.21 o 
   3   3   4       68.38       86.96     10.19 o 
   4   3   4      194.99      247.14     27.37 o 
   5   3   4       49.43       35.02     15.83 o 
   6   3   4      171.67      156.04     61.43 o 
   7   3   4        8.68       22.80     18.14 o 
   8   3   4        5.72       21.75     27.51 o 
   9   3   4        4.46       12.80     24.06 o 
 -14   4   4       27.41        0.41     32.28 o 
 -13   4   4        0.47      -14.68     29.88 o 
 -12   4   4       38.38       42.28     27.60 o 
 -11   4   4        1.71        7.55     14.20 o 
 -10   4   4        0.60       -7.01     12.56 o 
  -9   4   4      381.20      389.47     16.17 o 
  -8   4   4       21.93       22.96      8.49 o 
  -7   4   4        2.17        4.25      6.89 o 
  -6   4   4        1.71        2.23      6.17 o 
  -5   4   4       97.58      166.76     11.00 o 
  -4   4   4     1348.43     1187.23     38.74 o 
  -3   4   4      381.69      432.94     14.19 o 
  -2   4   4     2817.10     2915.64     46.55 o 
  -1   4   4       74.71       77.99      8.33 o 
   0   4   4       15.30        5.06      6.55 o 
   1   4   4      805.57      730.32     19.68 o 
   2   4   4       12.77        0.41      7.91 o 
   3   4   4      284.63      327.56     15.32 o 
   4   4   4        2.42        6.33     14.57 o 
   5   4   4       48.33       32.97     16.33 o 
   6   4   4       18.95        5.32     18.13 o 
   7   4   4        1.15       11.73     20.76 o 
   8   4   4       12.62      -35.40     41.98 o 
 -14   5   4       11.43      -35.43     35.43 o 
 -13   5   4       95.24       30.46     34.62 o 
 -12   5   4        0.70       19.65     32.86 o 
 -11   5   4      102.59       88.35     27.60 o 
 -10   5   4       56.74        4.56     14.39 o 
  -9   5   4      191.62      228.72     15.01 o 
  -8   5   4      620.77      629.13     18.96 o 
  -7   5   4      112.42      152.81     25.01 o 
  -6   5   4        5.20        8.05      6.73 o 
  -5   5   4        6.69        0.57      5.91 o 
  -4   5   4     2004.14     2410.63     44.33 o 
  -3   5   4      871.55      948.91     21.07 o 
  -2   5   4      342.19      329.04     12.94 o 
  -1   5   4      214.70      243.00     18.33 o 
   0   5   4        5.27       -1.76     14.11 o 
   1   5   4       94.94       74.60     12.69 o 
   2   5   4       36.10       47.94     12.81 o 
   3   5   4       17.99      -10.10     13.64 o 
   4   5   4       15.29       12.05     19.12 o 
   5   5   4       57.84       58.05     24.73 o 
   6   5   4       16.65      -18.25     18.25 o 
   7   5   4        0.86       -1.42     22.78 o 
 -14   6   4      181.31      172.79     44.61 o 
 -13   6   4       54.64       66.42     34.67 o 
 -12   6   4      174.13      191.79     38.53 o 
 -11   6   4      314.99      365.22     43.45 o 
 -10   6   4      442.30      434.23     31.58 o 
  -9   6   4     1102.56      986.96     44.85 o 
  -8   6   4       48.47       14.48     12.78 o 
  -7   6   4      625.96      585.73     24.21 o 
  -6   6   4      296.51      296.98     18.77 o 
  -5   6   4      681.04      765.25     29.23 o 
  -4   6   4      799.25      756.41     20.31 o 
  -3   6   4      183.15      215.72     17.86 o 
  -2   6   4     1480.07     1554.85     40.93 o 
  -1   6   4      660.46      640.01     19.62 o 
   0   6   4     1287.73     1327.19     30.10 o 
   1   6   4        5.85       -0.28      9.45 o 
   2   6   4      143.44      149.20     20.46 o 
   3   6   4      204.54      158.59     37.16 o 
   4   6   4        0.43        3.29     17.50 o 
   5   6   4        3.62       13.54     34.64 o 
   6   6   4        1.48      -14.63     22.42 o 
 -14   7   4       35.06       58.82     32.63 o 
 -13   7   4       99.90      117.41     37.13 o 
 -12   7   4      125.15       66.37     32.69 o 
 -11   7   4      113.39       94.55     18.19 o 
 -10   7   4     1006.20     1108.13     63.38 o 
  -9   7   4       97.22      100.14     31.11 o 
  -8   7   4      525.93      563.45     25.30 o 
  -7   7   4     1028.64      887.42     31.54 o 
  -6   7   4       24.01       36.07     13.06 o 
  -5   7   4      345.57      359.37     19.91 o 
  -4   7   4       98.43       83.20     22.25 o 
  -3   7   4      908.01     1017.14     24.99 o 
  -2   7   4      694.78      691.70     21.13 o 
  -1   7   4       25.03       27.54     10.94 o 
   0   7   4      149.97      204.93     19.94 o 
   1   7   4       38.28       56.15     12.83 o 
   2   7   4      248.88      318.00     52.10 o 
   3   7   4       52.34       52.16     19.64 o 
   4   7   4       30.62       22.16     29.79 o 
   5   7   4        8.22       42.74     35.43 o 
 -14   8   4       51.86       28.53     36.31 o 
 -13   8   4        2.14       17.89     33.50 o 
 -12   8   4       10.04      -24.56     27.66 o 
 -11   8   4       57.99       50.86     17.24 o 
 -10   8   4        6.67        4.83     15.39 o 
  -9   8   4       47.96       55.30     15.85 o 
  -8   8   4      114.98      110.28     23.51 o 
  -7   8   4        0.51        1.35     13.62 o 
  -6   8   4       70.31      122.92     17.54 o 
  -5   8   4       10.09       21.24     24.94 o 
  -4   8   4      212.67      283.90     22.66 o 
  -3   8   4      372.74      392.73     22.61 o 
  -2   8   4       49.07       54.75     14.64 o 
  -1   8   4        1.66        5.21     10.14 o 
   0   8   4       47.83       56.49     13.66 o 
   1   8   4       18.79       19.28     15.69 o 
   2   8   4       17.07        9.73     18.69 o 
   3   8   4        1.26       -7.95     29.53 o 
   4   8   4        0.52       13.74     35.79 o 
 -14   9   4        0.90       23.86     41.22 o 
 -13   9   4       29.78       23.86     33.15 o 
 -12   9   4      123.26      147.70     36.14 o 
 -11   9   4      217.24      252.53     65.40 o 
 -10   9   4      194.25      247.11     25.02 o 
  -9   9   4       60.10       42.83     16.16 o 
  -8   9   4      143.86      188.55     53.21 o 
  -7   9   4      220.59      274.90     23.69 o 
  -6   9   4      396.25      384.29     23.33 o 
  -5   9   4      111.10      112.60     26.22 o 
  -4   9   4       65.74       78.14     18.16 o 
  -3   9   4       94.35      136.57     22.31 o 
  -2   9   4       23.80        6.71     17.10 o 
  -1   9   4       11.58       22.45     21.99 o 
   0   9   4       47.90       58.71     25.32 o 
 -13  10   4       42.42       55.55     35.84 o 
 -12  10   4       12.09        6.81     22.01 o 
 -11  10   4       85.38       60.08     20.79 o 
 -10  10   4       42.95       36.28     33.33 o 
  -9  10   4      180.93      275.02     70.72 o 
  -8  10   4      352.77      384.55     25.26 o 
  -7  10   4      223.53      311.33     57.36 o 
  -6  10   4      162.28      203.84     64.03 o 
  -5  10   4       43.87       28.15     17.06 o 
  -4  10   4      152.58      216.06     33.62 o 
  -3  10   4      117.59      125.72     27.31 o 
  -2  10   4       10.53       18.65     24.15 o 
  -1  10   4       51.89      105.13     30.17 o 
   0  10   4        0.32       19.71     27.83 o 
 -13  11   4        0.43       -5.79     35.32 o 
 -12  11   4        5.50       18.81     22.60 o 
 -11  11   4        2.11       30.36     20.26 o 
 -10  11   4        2.46       -8.39     18.49 o 
  -9  11   4       17.74        0.05     17.59 o 
  -8  11   4       11.37       -8.83     25.96 o 
  -7  11   4        6.92        9.94     23.21 o 
  -6  11   4       14.03       36.19     27.19 o 
  -5  11   4       18.00       24.62     26.25 o 
  -4  11   4       34.25       45.02     28.94 o 
  -3  11   4        5.84       -0.64     26.66 o 
  -2  11   4       36.73       50.64     29.59 o 
  -1  11   4       16.67       27.77     29.12 o 
 -12  12   4        0.85       29.24     34.56 o 
 -11  12   4       15.45       12.10     30.11 o 
 -10  12   4        0.29       29.12     30.52 o 
  -9  12   4       12.88       56.54     32.10 o 
  -8  12   4        7.94       22.86     29.29 o 
  -7  12   4        3.30      -11.46     25.67 o 
  -6  12   4       26.05       52.63     30.76 o 
  -5  12   4        6.06       -0.88     28.24 o 
  -4  12   4       29.77        4.68     27.77 o 
  -3  12   4        0.25       13.80     32.51 o 
  -2  12   4        5.14      -25.79     29.94 o 
 -10  13   4        2.69       25.79     34.26 o 
  -9  13   4       20.60       -6.67     29.88 o 
  -8  13   4        2.18        9.94     31.75 o 
  -7  13   4       18.65       55.78     34.03 o 
  -6  13   4        4.21       10.35     32.22 o 
  -5  13   4       14.11       -0.70     33.50 o 
   3 -15   5       10.84      -29.94     29.94 o 
   4 -15   5        1.10       20.03     26.55 o 
   5 -15   5        0.22       33.10     22.61 o 
   6 -15   5       21.12       14.22     22.89 o 
   7 -15   5       17.34        8.71     26.55 o 
   8 -15   5       18.55       25.77     25.96 o 
   1 -14   5       11.70       -1.05     22.40 o 
   2 -14   5       14.37        1.96     20.67 o 
   3 -14   5        7.53      -13.54     24.50 o 
   4 -14   5        0.19      -10.76     27.75 o 
   5 -14   5       34.90       46.52     20.79 o 
   6 -14   5       51.12       26.63     19.46 o 
   7 -14   5       48.80       58.27     27.92 o 
   8 -14   5        3.69      -19.05     19.05 o 
   9 -14   5       16.73       -4.97     20.77 o 
  10 -14   5       41.09      -31.87     31.87 o 
  -1 -13   5        8.38       22.43     22.34 o 
   0 -13   5        1.06       -1.76     25.29 o 
   1 -13   5       55.31        9.50     18.72 o 
   2 -13   5        1.60       12.70     18.21 o 
   3 -13   5       14.23       -7.72     24.47 o 
   4 -13   5        0.35        2.27     17.09 o 
   5 -13   5        0.13       -3.97     34.38 o 
   6 -13   5        2.10        9.74     17.86 o 
   7 -13   5       12.09       -5.59     17.41 o 
   8 -13   5        4.31        0.73     17.50 o 
   9 -13   5       26.53       15.49     18.85 o 
  10 -13   5        0.08        7.37     28.18 o 
  11 -13   5        5.49       -4.39     33.10 o 
  -3 -12   5        5.81       42.12     23.54 o 
  -2 -12   5       42.05       20.74     39.59 o 
  -1 -12   5       22.87       20.36     20.60 o 
   0 -12   5       43.63       14.92     37.48 o 
   1 -12   5       53.15       30.94     17.63 o 
   2 -12   5      120.95      102.81     19.32 o 
   3 -12   5      141.27      130.01     21.41 o 
   4 -12   5       75.05       78.81     19.19 o 
   5 -12   5       84.69      104.34     20.01 o 
   6 -12   5        5.22      -10.57     15.78 o 
   7 -12   5       23.94       30.07     17.00 o 
   8 -12   5      126.98      168.67     26.72 o 
   9 -12   5       75.54      111.78     20.24 o 
  10 -12   5       70.01      105.37     33.91 o 
  11 -12   5        0.56      -15.85     28.18 o 
  12 -12   5        5.89        2.05     29.94 o 
  -4 -11   5        2.81      -30.05     30.05 o 
  -3 -11   5        0.99        7.23     19.70 o 
  -2 -11   5        1.57       -7.94     18.17 o 
  -1 -11   5        5.99      -14.62     17.25 o 
   0 -11   5       25.69       23.75     15.83 o 
   1 -11   5      216.59      194.98     22.43 o 
   2 -11   5      342.33      381.78     24.90 o 
   3 -11   5       57.96       34.94     16.46 o 
   4 -11   5      120.20      118.82     18.22 o 
   5 -11   5       15.72       29.48     31.96 o 
   6 -11   5       68.33       94.24     16.66 o 
   7 -11   5       86.06      119.51     19.12 o 
   8 -11   5      123.68      121.22     30.82 o 
   9 -11   5       77.01       75.31     28.94 o 
  10 -11   5        3.22       33.27     27.25 o 
  11 -11   5       35.07       65.61     30.82 o 
  12 -11   5       83.56       89.93     35.26 o 
  -5 -10   5        3.75       -9.65     30.82 o 
  -4 -10   5        0.61       18.87     20.25 o 
  -3 -10   5        0.14       27.01     38.56 o 
  -2 -10   5       53.21       53.69     29.29 o 
  -1 -10   5        0.99        4.05     14.31 o 
   0 -10   5       68.99       56.09     15.73 o 
   1 -10   5       76.08       47.95     15.23 o 
   2 -10   5       45.73       48.22     14.89 o 
   3 -10   5       19.53       -7.97     11.90 o 
   4 -10   5      216.28      299.90     42.48 o 
   5 -10   5       11.14       -0.21     13.51 o 
   6 -10   5       20.16       18.27     13.99 o 
   7 -10   5       41.43       38.93     17.98 o 
   8 -10   5       20.50        7.92     13.12 o 
   9 -10   5        7.99       -2.63     22.98 o 
  11 -10   5       14.64       10.06     24.38 o 
  12 -10   5        0.23       51.40     30.93 o 
  -7  -9   5       10.66        4.39     35.14 o 
  -6  -9   5       46.71       33.62     30.23 o 
  -5  -9   5       33.13       36.37     30.41 o 
  -4  -9   5       60.07       25.82     17.92 o 
  -3  -9   5        2.95       26.80     34.09 o 
  -2  -9   5        9.86        1.99     13.80 o 
  -1  -9   5      120.43      120.10     18.48 o 
   0  -9   5       16.32        4.49     12.60 o 
   1  -9   5       11.34        5.92     12.62 o 
   2  -9   5        1.72        0.90     11.21 o 
   3  -9   5      473.57      438.09     21.76 o 
   4  -9   5      940.19      865.98     30.70 o 
   5  -9   5      369.75      394.70     21.34 o 
   6  -9   5       21.52       23.80     12.98 o 
   7  -9   5       14.58        5.07     15.67 o 
   8  -9   5       92.72       99.99     23.33 o 
   9  -9   5      398.50      460.26     25.82 o 
  10  -9   5       63.09       44.23     17.71 o 
  11  -9   5        5.54       -6.63     19.31 o 
  12  -9   5        0.06      -20.12     21.34 o 
  13  -9   5        1.06       21.70     24.92 o 
  -8  -8   5        3.19      -22.86     35.08 o 
  -7  -8   5       20.31       14.15     28.42 o 
  -6  -8   5       58.03       41.28     28.07 o 
  -5  -8   5      233.05      181.90     22.80 o 
  -4  -8   5      245.23      288.00     30.23 o 
  -3  -8   5       12.92       18.12     14.80 o 
  -2  -8   5      199.23      204.66     20.81 o 
  -1  -8   5       32.98       22.56     12.85 o 
   0  -8   5      614.40      594.74     47.07 o 
   1  -8   5      736.61      673.62     25.57 o 
   2  -8   5       23.79       39.10     12.26 o 
   3  -8   5      205.87      235.05     18.34 o 
   4  -8   5        6.32        9.20     10.50 o 
   5  -8   5      284.27      297.71     22.83 o 
   6  -8   5      445.23      399.82     16.04 o 
   7  -8   5      227.03      262.53     16.15 o 
   8  -8   5      505.81      523.71     24.64 o 
   9  -8   5       19.82       12.07     15.55 o 
  10  -8   5       34.46       52.48     19.24 o 
  11  -8   5       99.67       77.84     21.38 o 
  12  -8   5       39.51        2.43     19.93 o 
  13  -8   5       16.55       -1.10     24.12 o 
  -8  -7   5       15.00       -3.33     29.12 o 
  -7  -7   5       42.61       72.33     28.48 o 
  -6  -7   5        7.33       12.92     22.92 o 
  -5  -7   5       14.47       13.91     14.12 o 
  -4  -7   5       70.63       29.92     15.34 o 
  -3  -7   5        0.99       14.51     12.98 o 
  -2  -7   5      509.02      485.38     23.63 o 
  -1  -7   5       26.52       28.66     11.82 o 
   0  -7   5      134.56      148.42     15.15 o 
   1  -7   5       74.92       75.29     21.90 o 
   2  -7   5       47.92       46.78     11.05 o 
   3  -7   5      994.98      893.11     19.79 o 
   4  -7   5      151.31      184.22     17.15 o 
   5  -7   5      743.23      704.81     36.65 o 
   6  -7   5       42.43       44.55      9.84 o 
   7  -7   5      200.69      248.54     15.91 o 
   8  -7   5       27.70       11.29     14.40 o 
   9  -7   5       12.14      -15.14     15.14 o 
  10  -7   5       34.67       28.14     21.43 o 
  11  -7   5       12.22       35.34     20.64 o 
  12  -7   5       25.29        7.65     21.36 o 
  13  -7   5        0.07       23.44     23.57 o 
  -9  -6   5       38.26       52.16     30.05 o 
  -8  -6   5        7.89        6.14     26.08 o 
  -7  -6   5       79.93       69.41     26.02 o 
  -6  -6   5       52.41       31.81     14.99 o 
  -5  -6   5      208.59      211.43     55.26 o 
  -4  -6   5      547.34      586.81     25.49 o 
  -3  -6   5      158.82      210.53     38.56 o 
  -2  -6   5      776.19      713.94     18.14 o 
  -1  -6   5      493.75      476.71     20.66 o 
   0  -6   5       17.78        9.04      8.88 o 
   1  -6   5      149.69      163.38     20.76 o 
   2  -6   5       14.73       20.82      5.85 o 
   3  -6   5     1131.39     1140.24     23.46 o 
   4  -6   5      691.77      648.61     20.41 o 
   5  -6   5        2.46        3.40      7.27 o 
   6  -6   5        0.32       -1.02      7.87 o 
   7  -6   5      109.20       82.43     15.78 o 
   8  -6   5       10.75       14.52     14.09 o 
   9  -6   5        0.08       10.56     15.42 o 
  10  -6   5      140.20      112.63     21.04 o 
  11  -6   5        2.25       17.09     19.68 o 
  12  -6   5        3.74      -16.88     20.51 o 
 -10  -5   5       12.39       59.93     32.57 o 
  -9  -5   5        0.30      -25.38     25.38 o 
  -8  -5   5        9.42       -9.47     24.32 o 
  -7  -5   5        9.58       18.89     20.76 o 
  -6  -5   5       13.49       14.01     15.62 o 
  -5  -5   5      791.18      813.81     23.07 o 
  -4  -5   5      895.04      905.93     22.88 o 
  -3  -5   5     2941.58     2830.89     47.02 o 
  -2  -5   5     2289.43     2494.65     41.25 o 
  -1  -5   5      254.71      265.53      9.58 o 
   0  -5   5     3684.74     3533.14     52.73 o 
   1  -5   5        3.88        2.70      4.88 o 
   2  -5   5     4241.52     4376.22     63.98 o 
   3  -5   5     2168.27     2086.29     37.60 o 
   4  -5   5      431.83      438.81     14.26 o 
   5  -5   5      264.40      305.27     12.73 o 
   6  -5   5      460.19      427.16     14.89 o 
   7  -5   5      774.10      832.77     30.06 o 
   8  -5   5       43.14       65.03     19.38 o 
   9  -5   5       88.95       91.93     18.58 o 
  10  -5   5       39.14       27.95     25.82 o 
  11  -5   5       16.64       10.31     19.62 o 
  12  -5   5       40.30       72.52     25.73 o 
 -11  -4   5       20.94       25.79     35.43 o 
 -10  -4   5        1.14        7.78     29.76 o 
  -9  -4   5       25.66       46.91     19.21 o 
  -8  -4   5        1.44       -1.89     14.51 o 
  -7  -4   5       13.85       12.99     10.90 o 
  -6  -4   5        0.44        4.38     10.27 o 
  -5  -4   5       32.89       51.09     23.43 o 
  -4  -4   5       66.80       80.93      9.81 o 
  -3  -4   5      153.97      136.54     18.67 o 
  -2  -4   5        3.90        9.60      5.84 o 
  -1  -4   5     1923.28     2010.98     39.35 o 
   0  -4   5     2031.93     2125.40     34.29 o 
   1  -4   5       27.25       23.59      5.70 o 
   2  -4   5     1230.45     1167.10     23.23 o 
   3  -4   5       24.66       26.87      6.62 o 
   4  -4   5     1185.26     1160.84     23.77 o 
   5  -4   5      286.33      265.27     11.65 o 
   6  -4   5      333.88      328.60     19.03 o 
   7  -4   5      342.41      360.97     21.16 o 
   8  -4   5       17.99       18.25     15.31 o 
   9  -4   5      466.96      500.91     26.65 o 
  10  -4   5       74.77       66.10     19.99 o 
  11  -4   5       11.45       48.97     21.78 o 
  12  -4   5        8.67      -20.23     22.24 o 
 -11  -3   5        1.36      -16.88     21.75 o 
 -10  -3   5       13.49       33.19     18.29 o 
  -9  -3   5       79.62       70.06     19.03 o 
  -8  -3   5      109.46      124.05     18.74 o 
  -7  -3   5      261.77      284.98     17.31 o 
  -6  -3   5       24.77       43.99      9.49 o 
  -5  -3   5       19.19        8.55     12.09 o 
  -4  -3   5      561.14      633.59     17.57 o 
  -3  -3   5      579.76      568.00     20.70 o 
  -2  -3   5     1524.70     1454.05     26.15 o 
  -1  -3   5     3160.87     3394.59     50.28 o 
   0  -3   5        0.72       -1.60      4.79 o 
   1  -3   5      497.87      529.72     24.25 o 
   2  -3   5      177.02      180.77      8.60 o 
   3  -3   5       45.37       78.02     10.64 o 
   4  -3   5     1701.70     1800.78     31.83 o 
   5  -3   5     1209.78     1205.56     26.84 o 
   6  -3   5       27.64        2.45     11.79 o 
   7  -3   5        9.25       21.30     13.20 o 
   8  -3   5       40.04       31.87     14.92 o 
   9  -3   5      156.99      188.09     23.32 o 
  10  -3   5        2.33       19.83     21.11 o 
  11  -3   5        6.96        6.61     21.43 o 
  12  -3   5        0.31       34.59     27.00 o 
 -12  -2   5        0.65      -24.32     27.13 o 
 -11  -2   5       75.69      106.86     22.54 o 
 -10  -2   5       14.16       44.82     18.74 o 
  -9  -2   5      317.29      357.01     26.97 o 
  -8  -2   5      110.42      154.84     19.31 o 
  -7  -2   5      170.81      191.37     13.78 o 
  -6  -2   5     1143.43     1214.71     26.84 o 
  -5  -2   5     1024.76      922.40     21.79 o 
  -4  -2   5      181.35      216.28     10.25 o 
  -3  -2   5      681.15      673.87     16.18 o 
  -2  -2   5      288.45      270.50     16.60 o 
  -1  -2   5       70.30       50.86      9.51 o 
   0  -2   5     1897.72     1728.29     28.67 o 
   1  -2   5     4122.45     4617.75     65.40 o 
   2  -2   5      260.33      222.82      9.33 o 
   3  -2   5      343.22      334.88     11.40 o 
   4  -2   5     1735.47     1817.18     31.61 o 
   5  -2   5      551.27      491.65     49.99 o 
   6  -2   5     1163.54     1187.23     38.36 o 
   7  -2   5      202.74      243.50     23.47 o 
   8  -2   5       71.63       33.40     17.37 o 
   9  -2   5       47.28       56.42     19.54 o 
  10  -2   5        1.43        7.47     19.03 o 
  11  -2   5       24.21       27.71     34.82 o 
 -12  -1   5       23.58       59.29     23.24 o 
 -11  -1   5       21.51       41.62     19.88 o 
 -10  -1   5        1.86       -6.15     14.82 o 
  -9  -1   5      412.81      452.79     45.81 o 
  -8  -1   5       29.63       30.30     10.12 o 
  -7  -1   5      450.74      456.00     30.96 o 
  -6  -1   5      102.38      108.86     15.83 o 
  -5  -1   5      366.43      393.18     13.25 o 
  -4  -1   5     1191.23     1347.99     25.55 o 
  -3  -1   5     1180.56     1029.41     20.28 o 
  -2  -1   5      974.86     1106.45     26.36 o 
  -1  -1   5     2244.32     2128.77     33.28 o 
   0  -1   5     1300.10     1235.92     40.93 o 
   1  -1   5       17.16        1.81      4.96 o 
   2  -1   5      702.30      604.47     14.99 o 
   3  -1   5      316.93      353.02     14.28 o 
   4  -1   5      732.13      707.30     18.93 o 
   5  -1   5      277.07      269.05     21.69 o 
   6  -1   5       37.67       24.78     13.48 o 
   7  -1   5        0.62        5.13     14.33 o 
   8  -1   5       77.92       68.95     27.69 o 
   9  -1   5       30.81        5.85     17.27 o 
  10  -1   5       69.94       66.77     30.52 o 
  11  -1   5       32.28       29.72     24.90 o 
 -13   0   5        3.87        8.47     30.79 o 
 -12   0   5        0.09       38.89     20.49 o 
 -11   0   5        7.06      -18.10     18.10 o 
 -10   0   5        0.72      -13.68     13.68 o 
  -9   0   5       79.93       89.98     16.19 o 
  -8   0   5        2.55        3.23      8.69 o 
  -7   0   5      258.80      248.80     21.29 o 
  -6   0   5      278.96      249.20     11.95 o 
  -5   0   5      134.70      130.66     16.85 o 
  -4   0   5      208.33      190.57      8.93 o 
  -3   0   5      375.98      417.22     11.20 o 
  -2   0   5      616.25      810.56     16.04 o 
  -1   0   5        0.67       -3.67      3.67 o 
   0   0   5       10.51        5.23      4.51 o 
   1   0   5        0.01        7.95      5.38 o 
   2   0   5      381.73      372.40     12.16 o 
   3   0   5       54.33       56.51      8.83 o 
   4   0   5       61.63       65.52      8.47 o 
   5   0   5       52.97       59.31     13.98 o 
   6   0   5       13.68      -11.92     11.92 o 
   7   0   5        4.81        8.10     13.99 o 
   8   0   5       51.52       28.71     18.58 o 
   9   0   5       10.26       35.55     19.90 o 
  10   0   5        3.03      -22.14     22.14 o 
 -13   1   5        0.27       -8.03     22.19 o 
 -12   1   5      132.45      176.21     25.58 o 
 -11   1   5      135.55      192.07     23.40 o 
 -10   1   5      347.68      370.22     24.78 o 
  -9   1   5      310.42      291.95     15.98 o 
  -8   1   5      322.29      336.33     14.46 o 
  -7   1   5     1791.30     1756.07     33.53 o 
  -6   1   5      147.60      122.52      9.56 o 
  -5   1   5     3816.66     3781.01     66.78 o 
  -4   1   5     3685.51     3583.87     52.75 o 
  -3   1   5     1036.06     1097.65     27.89 o 
  -2   1   5     1323.75     1244.93     51.54 o 
  -1   1   5      985.49      933.77     18.05 o 
   0   1   5      332.74      272.09      9.97 o 
   1   1   5      780.11      793.15     18.20 o 
   2   1   5       57.37       47.61      7.74 o 
   3   1   5      996.40      977.06     28.63 o 
   4   1   5       62.28       91.02     15.21 o 
   5   1   5       70.82       36.85     32.98 o 
   6   1   5      137.25      136.72     20.13 o 
   7   1   5       94.81       80.53     20.01 o 
   8   1   5        7.71        0.42     18.81 o 
   9   1   5        2.86       17.75     21.68 o 
  10   1   5        4.51        7.31     39.88 o 
 -14   2   5       21.97       14.50     41.98 o 
 -13   2   5        0.29      -33.80     33.80 o 
 -12   2   5      123.56      136.07     23.67 o 
 -11   2   5       59.24       53.86     16.95 o 
 -10   2   5       95.19       88.28     28.04 o 
  -9   2   5      147.58      181.60     14.18 o 
  -8   2   5      790.24      758.74     20.93 o 
  -7   2   5      979.70      747.75     21.29 o 
  -6   2   5      239.31      222.86     11.67 o 
  -5   2   5      641.97      569.91     13.98 o 
  -4   2   5     1670.51     1611.99     62.04 o 
  -3   2   5     3974.20     3853.00    105.05 o 
  -2   2   5     3570.89     3449.24     66.17 o 
  -1   2   5     1080.38     1048.45     29.80 o 
   0   2   5     1201.31     1152.01     29.77 o 
   1   2   5        4.48       -4.24      6.30 o 
   2   2   5     1107.05     1087.86     24.25 o 
   3   2   5        3.38       -8.22      9.28 o 
   4   2   5       35.84       17.94     12.85 o 
   5   2   5      568.75      661.97     52.30 o 
   6   2   5       67.81       52.57     18.70 o 
   7   2   5       96.82       74.18     20.78 o 
   8   2   5        1.19       -1.42     18.84 o 
   9   2   5        9.23       -7.74     24.20 o 
 -14   3   5        4.19       -9.94     37.13 o 
 -13   3   5       32.01      -30.87     30.87 o 
 -12   3   5      180.52      108.64     35.49 o 
 -11   3   5       72.82       70.75     28.53 o 
 -10   3   5       44.53       52.81     21.58 o 
  -9   3   5      270.07      269.29     14.63 o 
  -8   3   5        2.42        6.93      8.32 o 
  -7   3   5      827.21      816.76     22.86 o 
  -6   3   5       56.44       28.63      9.24 o 
  -5   3   5      569.18      485.54     12.16 o 
  -4   3   5       61.73       45.27     10.00 o 
  -3   3   5      297.25      313.04     16.07 o 
  -2   3   5      224.07      241.09     12.98 o 
  -1   3   5        1.84       -3.57      5.60 o 
   0   3   5       39.75       27.94      7.49 o 
   1   3   5     1516.95     1597.41     31.31 o 
   2   3   5        0.26       -7.76      7.76 o 
   3   3   5        8.28       16.61     13.63 o 
   4   3   5      134.16      110.49     22.95 o 
   5   3   5       16.67       21.07     15.56 o 
   6   3   5       19.05       13.21     17.57 o 
   7   3   5       13.62        6.02     18.66 o 
   8   3   5       17.92       -3.55     23.57 o 
 -14   4   5        9.64       14.44     35.61 o 
 -13   4   5       31.92       45.02     34.56 o 
 -12   4   5       39.85       38.47     28.30 o 
 -11   4   5      341.11      367.79     44.15 o 
 -10   4   5      254.34      240.32     20.90 o 
  -9   4   5      100.22      107.26     16.47 o 
  -8   4   5      703.60      658.52     34.56 o 
  -7   4   5      207.46      143.38     11.74 o 
  -6   4   5       20.98       12.51      7.06 o 
  -5   4   5      672.83      639.37     16.39 o 
  -4   4   5      975.78      952.75     28.85 o 
  -3   4   5      832.51      814.61     17.62 o 
  -2   4   5      603.72      666.03     23.24 o 
  -1   4   5     1146.58     1195.88     25.07 o 
   0   4   5      601.42      542.92     16.89 o 
   1   4   5      236.88      222.19     36.01 o 
   2   4   5      343.54      338.36     15.72 o 
   3   4   5        1.72        4.15     13.51 o 
   4   4   5       22.24       26.94     16.06 o 
   5   4   5        9.88       19.71     17.14 o 
   6   4   5       10.95       26.05     19.13 o 
   7   4   5        2.76        8.99     68.41 o 
 -14   5   5       81.11       13.97     36.66 o 
 -13   5   5      150.26      183.02     40.81 o 
 -12   5   5        0.93      -20.99     23.45 o 
 -11   5   5        7.36       -0.29     24.73 o 
 -10   5   5        2.57        8.52     13.76 o 
  -9   5   5      678.06      802.26     30.77 o 
  -8   5   5      903.28      912.14     63.03 o 
  -7   5   5      220.71      204.39     19.59 o 
  -6   5   5      273.70      252.87     20.12 o 
  -5   5   5       17.91        4.57     10.05 o 
  -4   5   5      530.32      507.21     21.77 o 
  -3   5   5      175.64      217.12     17.94 o 
  -2   5   5      771.57      822.39     20.75 o 
  -1   5   5      872.66      826.38     21.72 o 
   0   5   5      585.90      611.63     19.41 o 
   1   5   5       97.35      144.06     33.79 o 
   2   5   5      140.78      167.47     25.29 o 
   3   5   5      234.34      269.50     24.45 o 
   4   5   5       57.93       53.35     28.07 o 
   5   5   5        8.26       32.54     19.22 o 
   6   5   5        1.87        9.58     20.75 o 
   7   5   5        1.22      -22.63     37.31 o 
 -14   6   5       33.70       48.82     38.59 o 
 -13   6   5        0.57       30.46     33.21 o 
 -12   6   5        1.23      -20.23     27.37 o 
 -11   6   5        0.15      -15.51     15.51 o 
 -10   6   5       84.59       94.85     22.78 o 
  -9   6   5        0.75        4.82     13.68 o 
  -8   6   5        3.86       -3.89     11.40 o 
  -7   6   5      300.87      313.04     23.10 o 
  -6   6   5        6.40       14.10     12.18 o 
  -5   6   5        8.86       10.57     17.07 o 
  -4   6   5        6.68        0.84     10.98 o 
  -3   6   5       34.86       21.53     14.59 o 
  -2   6   5      291.77      326.16     22.62 o 
  -1   6   5        2.95       -1.59      9.28 o 
   0   6   5       34.37       39.38     10.99 o 
   1   6   5        1.48        6.71     10.49 o 
   2   6   5       93.10      122.79     34.73 o 
   3   6   5       88.16      126.42     44.15 o 
   4   6   5        1.41       -2.30     17.92 o 
   5   6   5        2.89       -7.26     21.23 o 
   6   6   5        5.66       -0.38     26.08 o 
 -14   7   5       70.30       67.59     34.91 o 
 -13   7   5       76.32       16.37     36.02 o 
 -12   7   5       51.52       33.39     30.41 o 
 -11   7   5      104.77       98.06     20.52 o 
 -10   7   5       22.33       32.14     16.72 o 
  -9   7   5      654.09      589.09     27.19 o 
  -8   7   5       47.93       38.42     21.14 o 
  -7   7   5       14.76        7.14     12.63 o 
  -6   7   5       95.99      129.09     46.34 o 
  -5   7   5      104.83       72.72     26.31 o 
  -4   7   5       39.91       37.77     13.46 o 
  -3   7   5      108.89      121.79     18.72 o 
  -2   7   5       53.51       36.99     14.65 o 
  -1   7   5       21.23       23.04     20.20 o 
   0   7   5       38.78       31.35     15.33 o 
   1   7   5      122.79      108.26     18.75 o 
   2   7   5        0.03        5.91     17.42 o 
   3   7   5        2.83      -16.86     25.26 o 
   4   7   5        7.19       11.23     38.68 o 
   5   7   5        0.90      -17.19     33.80 o 
 -14   8   5       24.43       29.00     40.70 o 
 -13   8   5       39.83       64.90     34.73 o 
 -12   8   5      228.01      408.72     46.13 o 
 -11   8   5      227.99      212.09     37.07 o 
 -10   8   5      300.98      297.83     26.36 o 
  -9   8   5      219.82      305.86     26.52 o 
  -8   8   5       47.97       51.56     15.60 o 
  -7   8   5      826.13      897.01     58.82 o 
  -6   8   5      506.98      504.05     25.78 o 
  -5   8   5      182.33      150.20     19.84 o 
  -4   8   5       18.20       16.29     15.20 o 
  -3   8   5       11.65       12.86     14.07 o 
  -2   8   5      147.76      190.56     21.53 o 
  -1   8   5        7.98      -13.89     13.89 o 
   0   8   5       50.67       95.75     18.44 o 
   1   8   5        9.12       38.12     25.73 o 
   2   8   5       25.09       21.52     30.87 o 
 -14   9   5        3.83       37.07     39.35 o 
 -13   9   5       14.43        8.07     28.53 o 
 -12   9   5        0.47      -27.31     27.83 o 
 -11   9   5       14.81       18.35     19.35 o 
 -10   9   5       30.01       33.90     17.65 o 
  -9   9   5       20.76       21.95     26.22 o 
  -8   9   5      177.01      143.40     20.81 o 
  -7   9   5       81.88       90.89     18.58 o 
  -6   9   5      106.89      137.02     20.69 o 
  -5   9   5       83.15      124.23     38.68 o 
  -4   9   5       18.47       28.59     16.17 o 
  -3   9   5      114.40      114.64     20.59 o 
  -2   9   5        7.39       10.57     16.04 o 
  -1   9   5        8.27       11.38     17.90 o 
   0   9   5       21.80       40.46     26.43 o 
 -13  10   5        1.04       -6.32     39.00 o 
 -12  10   5       10.93        2.74     21.94 o 
 -11  10   5        8.87        3.48     19.83 o 
 -10  10   5      128.94      182.64     27.48 o 
  -9  10   5       42.97       30.37     19.10 o 
  -8  10   5        5.06       29.40     17.61 o 
  -7  10   5       24.60        9.89     16.98 o 
  -6  10   5        1.97       18.20     17.63 o 
  -5  10   5       54.66       49.35     29.32 o 
  -4  10   5        5.86       15.38     23.10 o 
  -3  10   5        2.14      -10.41     20.70 o 
  -2  10   5        2.99        0.41     25.96 o 
  -1  10   5       41.45       71.34     28.18 o 
 -12  11   5       31.54       17.96     24.53 o 
 -11  11   5       18.97        6.94     23.45 o 
 -10  11   5       34.25       38.41     21.58 o 
  -9  11   5       27.26       39.94     21.27 o 
  -8  11   5      103.10       72.62     28.01 o 
  -7  11   5       89.43       52.10     30.17 o 
  -6  11   5       66.65       61.22     27.89 o 
  -5  11   5       54.19       63.97     29.76 o 
  -4  11   5       31.59       51.22     28.71 o 
  -3  11   5       61.64       94.55     33.45 o 
  -2  11   5        2.90       36.43     30.23 o 
  -1  11   5        6.68       59.64     31.34 o 
 -11  12   5       21.92        2.87     32.98 o 
 -10  12   5       11.80        5.03     31.58 o 
  -9  12   5       12.65       22.16     32.28 o 
  -8  12   5        1.70       -9.30     26.20 o 
  -7  12   5        3.42       14.97     27.25 o 
  -6  12   5       29.94        4.62     28.53 o 
  -5  12   5       23.75       47.36     32.39 o 
  -4  12   5       26.98       58.30     35.67 o 
  -3  12   5        1.24       -2.11     34.79 o 
   3 -15   6        0.81      -29.65     29.65 o 
   4 -15   6       12.73      -10.11     21.82 o 
   5 -15   6        0.82      -12.66     22.63 o 
   6 -15   6       15.56       29.57     22.39 o 
   7 -15   6        3.15        1.65     21.24 o 
   8 -15   6        0.44      -23.12     23.12 o 
   1 -14   6       34.03       44.38     24.72 o 
   2 -14   6        6.35        9.97     21.64 o 
   3 -14   6       39.92       66.68     21.17 o 
   4 -14   6       30.94       20.48     19.58 o 
   5 -14   6        3.05       -5.40     18.44 o 
   6 -14   6       19.28       42.17     29.44 o 
   7 -14   6        1.43      -12.55     19.55 o 
   8 -14   6       19.42        8.37     20.91 o 
   9 -14   6        3.38       -0.21     20.42 o 
  10 -14   6       13.78       31.05     31.11 o 
  -1 -13   6        6.16       -2.65     20.26 o 
   0 -13   6        5.64       19.43     21.75 o 
   1 -13   6       95.51      107.09     24.47 o 
   2 -13   6      144.77      162.54     22.57 o 
   3 -13   6      239.08      263.01     26.25 o 
   4 -13   6       73.08       70.56     20.43 o 
   5 -13   6      102.48       97.10     21.17 o 
   6 -13   6       67.89       56.66     19.61 o 
   7 -13   6       44.40       25.97     17.32 o 
   8 -13   6       78.66       80.83     30.17 o 
   9 -13   6        9.59       -3.98     28.53 o 
  10 -13   6       91.02       39.70     29.88 o 
  11 -13   6       16.30        1.17     31.22 o 
  -3 -12   6       19.65       11.17     22.27 o 
  -2 -12   6       10.83       30.13     20.65 o 
  -1 -12   6        0.04       11.59     30.32 o 
   0 -12   6       18.19        3.98     17.87 o 
   1 -12   6       17.53       12.73     16.44 o 
   2 -12   6        3.33        3.59     14.65 o 
   3 -12   6        2.36       -3.09     25.17 o 
   4 -12   6      143.76      137.78     20.26 o 
   5 -12   6      185.80      177.07     24.44 o 
   6 -12   6       16.76       10.06     15.98 o 
   7 -12   6       39.79       35.60     17.62 o 
   8 -12   6       35.15        4.77     31.17 o 
   9 -12   6       78.28       74.55     28.53 o 
  10 -12   6       47.87       41.22     31.75 o 
  -4 -11   6        0.25       24.31     23.27 o 
  -3 -11   6        5.20        2.51     20.11 o 
  -2 -11   6        2.69       11.84     18.61 o 
  -1 -11   6        0.97       -0.44     17.12 o 
   0 -11   6       26.81       28.38     18.92 o 
   1 -11   6       15.72       11.82     14.82 o 
   2 -11   6        0.76       -9.45     12.44 o 
   3 -11   6      119.68       95.65     18.20 o 
   4 -11   6       15.02       11.50     13.91 o 
   5 -11   6      405.73      364.40     30.00 o 
   6 -11   6       27.51       27.49     14.49 o 
   7 -11   6        5.58        1.88     15.15 o 
   8 -11   6        0.55        1.41     15.06 o 
   9 -11   6        1.72        0.64     23.04 o 
  10 -11   6       42.75       53.39     26.96 o 
  11 -11   6        4.32       26.66     27.13 o 
  12 -11   6        0.02       39.06     36.55 o 
  -6 -10   6        0.21        3.63     35.67 o 
  -5 -10   6       31.75       43.33     33.68 o 
  -4 -10   6        0.88       -4.59     22.95 o 
  -3 -10   6       43.24       25.07     18.67 o 
  -2 -10   6        1.89       -5.61     16.01 o 
  -1 -10   6        2.62       12.23     14.12 o 
   0 -10   6        2.38        4.59     19.47 o 
   1 -10   6       15.92        3.43     12.61 o 
   2 -10   6      473.29      490.32     24.59 o 
   3 -10   6      140.40      132.14     19.00 o 
   4 -10   6      196.72      237.72     21.78 o 
   5 -10   6      187.63      207.36     21.02 o 
   6 -10   6       44.41       56.80     14.74 o 
   7 -10   6      383.74      403.37     30.43 o 
   8 -10   6       80.62       88.70     27.13 o 
   9 -10   6      110.97       98.41     27.19 o 
  10 -10   6       23.82       32.80     26.55 o 
  11 -10   6        0.36       32.80     26.43 o 
  12 -10   6       65.72       32.51     32.80 o 
  -7  -9   6        0.10       19.65     31.52 o 
  -6  -9   6       33.45       62.62     29.76 o 
  -5  -9   6        1.01      -14.63     29.70 o 
  -4  -9   6        9.94        5.77     17.12 o 
  -3  -9   6       22.19       -1.88     14.93 o 
  -2  -9   6        6.41      -12.82     17.02 o 
  -1  -9   6       69.95      104.35     16.74 o 
   0  -9   6        0.79        2.91     12.87 o 
   1  -9   6        4.88       10.16     12.65 o 
   2  -9   6        0.97       12.13     12.86 o 
   3  -9   6        1.40       -1.04     12.99 o 
   4  -9   6      237.74      290.05     22.51 o 
   5  -9   6      272.90      236.29     20.39 o 
   6  -9   6      343.40      365.53     34.67 o 
   7  -9   6       99.34       95.19     18.83 o 
   8  -9   6       21.94       46.37     22.69 o 
   9  -9   6       65.57       93.73     25.14 o 
  10  -9   6        0.34      -11.62     19.30 o 
  11  -9   6       92.15      110.74     23.60 o 
  12  -9   6       19.25       56.34     25.17 o 
  -8  -8   6       12.58       -1.23     31.52 o 
  -7  -8   6        3.37       -4.85     27.19 o 
  -6  -8   6       60.74       31.87     26.90 o 
  -5  -8   6       35.19        9.17     17.20 o 
  -4  -8   6        6.87       35.35     16.35 o 
  -3  -8   6       74.99       94.95     18.09 o 
  -2  -8   6        0.19        9.39     14.37 o 
  -1  -8   6       82.65       58.25     19.97 o 
   0  -8   6        9.44       -2.15     12.28 o 
   1  -8   6      360.18      397.41     21.90 o 
   2  -8   6      155.69      132.09     16.25 o 
   3  -8   6       47.16       42.51     13.37 o 
   4  -8   6       45.37       50.00     13.20 o 
   5  -8   6      169.67      182.78     17.83 o 
   6  -8   6      245.77      258.04     15.47 o 
   7  -8   6       41.10       14.03     13.99 o 
   8  -8   6      227.41      193.57     22.28 o 
   9  -8   6        0.36       -8.69     15.30 o 
  10  -8   6        1.39       13.12     18.42 o 
  11  -8   6        3.17       -4.62     20.21 o 
  12  -8   6        2.16      -13.99     23.53 o 
  -9  -7   6       27.14       42.16     32.86 o 
  -8  -7   6        6.96       16.66     28.71 o 
  -7  -7   6        4.17       -6.08     26.25 o 
  -6  -7   6       33.48       16.11     16.74 o 
  -5  -7   6        9.27       18.83     20.17 o 
  -4  -7   6      389.17      381.10     22.28 o 
  -3  -7   6      429.21      452.61     23.77 o 
  -2  -7   6      577.44      541.08     39.62 o 
  -1  -7   6     1069.76     1119.03     36.69 o 
   0  -7   6        3.63       28.09     19.44 o 
   1  -7   6      143.26      110.33     14.63 o 
   2  -7   6      298.60      267.43     18.31 o 
   3  -7   6       11.74        0.76      6.89 o 
   4  -7   6        1.72        6.78      7.77 o 
   5  -7   6       88.08       93.13     10.88 o 
   6  -7   6       99.56      148.24     19.90 o 
   7  -7   6        2.94      -12.25     12.25 o 
   8  -7   6      306.78      324.18     33.65 o 
   9  -7   6      119.31      108.77     26.28 o 
  10  -7   6        0.68       -2.30     16.65 o 
  11  -7   6        0.27       -7.86     20.92 o 
  12  -7   6        0.53       11.05     23.14 o 
  -9  -6   6        3.75      -31.34     31.34 o 
  -8  -6   6       18.20       29.29     27.95 o 
  -7  -6   6       28.76       40.35     24.32 o 
  -6  -6   6        0.78      -11.06     13.62 o 
  -5  -6   6       39.09       33.88     14.97 o 
  -4  -6   6      188.48      244.07     21.64 o 
  -3  -6   6       24.16       25.18     11.20 o 
  -2  -6   6      488.66      460.68     22.39 o 
  -1  -6   6      116.99       83.68     13.39 o 
   0  -6   6     1771.02     1870.31     43.92 o 
   1  -6   6       56.04       50.74      6.57 o 
   2  -6   6       27.33       20.61      6.75 o 
   3  -6   6      386.12      370.51     13.46 o 
   4  -6   6      200.31      184.72     15.56 o 
   5  -6   6      999.02      912.52     22.84 o 
   6  -6   6        1.83       -0.13      8.56 o 
   7  -6   6       17.40       32.41     13.76 o 
   8  -6   6        4.84        1.75     12.84 o 
   9  -6   6       70.74       53.68     16.70 o 
  10  -6   6       92.97      128.31     24.35 o 
  11  -6   6        7.30       19.45     19.63 o 
  12  -6   6        6.37       -0.42     26.87 o 
 -10  -5   6       20.22        8.95     32.98 o 
  -9  -5   6       12.84       16.55     30.58 o 
  -8  -5   6        1.94       -0.53     22.28 o 
  -7  -5   6       48.80       36.56     21.02 o 
  -6  -5   6      597.53      603.18     21.05 o 
  -5  -5   6      113.00      127.67     16.42 o 
  -4  -5   6      120.17      150.18     22.73 o 
  -3  -5   6       26.58       29.58      8.30 o 
  -2  -5   6       31.24       31.72      7.56 o 
  -1  -5   6      196.43      199.42      9.96 o 
   0  -5   6      269.28      268.89     10.59 o 
   1  -5   6     4582.11     4926.90    114.21 o 
   2  -5   6     1221.73     1333.89     29.07 o 
   3  -5   6        0.82        3.46      6.68 o 
   4  -5   6       24.30       17.09      7.37 o 
   5  -5   6       85.45      107.56     18.53 o 
   6  -5   6      416.60      443.09     21.91 o 
   7  -5   6      394.90      354.35     21.56 o 
   8  -5   6       17.29       21.04     14.66 o 
   9  -5   6      115.76      102.76     20.35 o 
  10  -5   6        0.39      -12.79     17.08 o 
  11  -5   6        2.05       -6.03     20.48 o 
  12  -5   6        4.52        8.05     21.70 o 
 -11  -4   6        3.99      -16.55     33.10 o 
 -10  -4   6       18.55      101.92     31.34 o 
  -9  -4   6      158.32      284.29     34.26 o 
  -8  -4   6       73.02       83.40     17.67 o 
  -7  -4   6      225.16      300.50     23.81 o 
  -6  -4   6        2.49       -5.21      9.74 o 
  -5  -4   6      356.89      280.88     14.17 o 
  -4  -4   6     1513.08     1585.28     35.28 o 
  -3  -4   6     1978.14     2097.48     37.16 o 
  -2  -4   6     3175.97     3318.67     51.62 o 
  -1  -4   6      883.16      848.18     18.96 o 
   0  -4   6     7274.31     7766.43    126.95 o 
   1  -4   6     3491.54     3822.06     57.52 o 
   2  -4   6      713.07      624.09     17.89 o 
   3  -4   6      433.89      419.18     14.01 o 
   4  -4   6      353.51      347.71     13.65 o 
   5  -4   6     1287.99     1175.98     31.81 o 
   6  -4   6       18.13       12.82     12.12 o 
   7  -4   6      144.03      146.73     19.65 o 
   8  -4   6      348.79      349.35     23.67 o 
   9  -4   6       76.61       60.50     19.81 o 
  10  -4   6       37.94        6.57     20.66 o 
  11  -4   6        0.21      -14.31     21.35 o 
 -11  -3   6       27.99       51.94     22.64 o 
 -10  -3   6      234.84      308.72     28.68 o 
  -9  -3   6      140.31      177.21     22.68 o 
  -8  -3   6       38.22       49.01     15.63 o 
  -7  -3   6      106.16      157.00     15.15 o 
  -6  -3   6       42.28       18.63      9.38 o 
  -5  -3   6      577.10      608.06     18.48 o 
  -4  -3   6      218.76      234.34     12.03 o 
  -3  -3   6      108.55       89.05      8.67 o 
  -2  -3   6      150.03      169.04      9.91 o 
  -1  -3   6     2177.24     1982.58     33.31 o 
   0  -3   6     9466.71    10330.00    138.49 o 
   1  -3   6     2608.80     2567.01     44.28 o 
   2  -3   6     1910.51     2058.53     40.20 o 
   3  -3   6      518.21      552.10     15.49 o 
   4  -3   6     1603.86     1542.68     38.74 o 
   5  -3   6      225.04      280.96     19.30 o 
   6  -3   6      198.64      208.45     20.32 o 
   7  -3   6      632.24      592.29     27.33 o 
   8  -3   6        2.07       -2.49     15.28 o 
   9  -3   6       19.85       20.27     16.69 o 
  10  -3   6       37.31       43.63     20.15 o 
  11  -3   6       23.16       28.28     22.46 o 
 -12  -2   6       26.95       36.83     23.55 o 
 -11  -2   6       10.21       17.68     25.73 o 
 -10  -2   6       15.51       22.90     21.55 o 
  -9  -2   6       65.49       34.23     15.78 o 
  -8  -2   6        0.25       -0.99      9.94 o 
  -7  -2   6        0.85       11.56      9.51 o 
  -6  -2   6      254.78      254.54     17.31 o 
  -5  -2   6      318.08      301.79     13.04 o 
  -4  -2   6       97.88       67.35     11.00 o 
  -3  -2   6        0.81       -0.88      5.83 o 
  -2  -2   6      111.60       88.15      8.83 o 
  -1  -2   6      113.10      105.62     11.81 o 
   0  -2   6      961.94      942.42     19.42 o 
   1  -2   6      170.18      216.00     11.71 o 
   2  -2   6      121.38      156.42      8.63 o 
   3  -2   6        2.50       -5.86      5.86 o 
   4  -2   6      600.61      596.16     16.32 o 
   5  -2   6        0.24      -11.80     11.80 o 
   6  -2   6       92.97       89.31     24.35 o 
   7  -2   6       21.61        6.84     15.82 o 
   8  -2   6       42.41       31.27     16.54 o 
   9  -2   6       43.74       18.13     19.13 o 
  10  -2   6        1.81        1.64     20.32 o 
  11  -2   6       65.48       55.27     25.73 o 
 -12  -1   6        0.27       -0.93     22.15 o 
 -11  -1   6        0.59        3.72     18.07 o 
 -10  -1   6       78.04       96.10     19.70 o 
  -9  -1   6       68.56       50.32     15.99 o 
  -8  -1   6      881.21      852.82     23.74 o 
  -7  -1   6       68.90       70.05     14.17 o 
  -6  -1   6       98.96       85.76      9.84 o 
  -5  -1   6      966.09     1010.79     26.77 o 
  -4  -1   6     1735.30     1742.84     41.35 o 
  -3  -1   6     3224.07     3205.83     48.72 o 
  -2  -1   6      333.02      262.00     12.42 o 
  -1  -1   6      124.78       84.40      8.69 o 
   0  -1   6        1.75        1.10      6.04 o 
   1  -1   6      142.72      152.89      9.48 o 
   2  -1   6     3655.65     3545.25     89.23 o 
   3  -1   6     1213.82     1269.35     31.48 o 
   4  -1   6      295.90      248.46     17.09 o 
   5  -1   6        2.66       16.99     13.70 o 
   6  -1   6        0.17      -12.47     12.47 o 
   7  -1   6      436.06      410.34     26.40 o 
   8  -1   6       48.73       20.37     32.92 o 
   9  -1   6       66.61       61.13     21.05 o 
  10  -1   6        1.06      -17.61     20.02 o 
 -13   0   6        7.47       14.97     37.66 o 
 -12   0   6       26.99       35.58     29.09 o 
 -11   0   6      233.34      334.67     28.68 o 
 -10   0   6       14.60       -3.20     15.27 o 
  -9   0   6      393.57      433.69     18.00 o 
  -8   0   6      571.43      538.43     18.57 o 
  -7   0   6     1049.36      934.79     23.17 o 
  -6   0   6      890.12      851.40     26.54 o 
  -5   0   6      896.95      816.47     18.88 o 
  -4   0   6     1182.75     1115.77     21.95 o 
  -3   0   6     1318.55     1354.31     24.08 o 
  -2   0   6     3973.16     4055.66     58.37 o 
  -1   0   6     4660.74     4195.44     77.19 o 
   0   0   6      244.95      238.08      9.65 o 
   1   0   6     1276.04     1231.30     24.30 o 
   2   0   6      651.79      709.91     18.02 o 
   3   0   6      132.56      142.18     11.21 o 
   4   0   6      177.53      134.77     16.56 o 
   5   0   6       86.87       81.47     16.82 o 
   6   0   6      668.33      676.74     30.50 o 
   7   0   6       71.18       49.85     18.73 o 
   8   0   6       18.56       15.50     19.50 o 
   9   0   6       14.45       29.12     23.44 o 
  10   0   6        8.44       -3.84     24.10 o 
 -13   1   6       26.69       10.58     32.57 o 
 -12   1   6        4.31      -11.29     29.41 o 
 -11   1   6       21.59        7.99     15.41 o 
 -10   1   6       58.09      118.98     42.77 o 
  -9   1   6      649.13      672.53     40.69 o 
  -8   1   6      153.46      149.00     13.46 o 
  -7   1   6      622.35      731.25     19.93 o 
  -6   1   6       40.21       52.90     11.90 o 
  -5   1   6      767.05      700.61     16.89 o 
  -4   1   6     1455.89     1305.73     23.52 o 
  -3   1   6      313.58      295.62     16.49 o 
  -2   1   6     1504.94     1428.16     24.67 o 
  -1   1   6       11.41       10.57      5.30 o 
   0   1   6     1246.29     1365.71     33.94 o 
   1   1   6     2573.98     2531.58     41.96 o 
   2   1   6      548.98      595.30     23.27 o 
   3   1   6      276.89      284.53     15.92 o 
   4   1   6        0.51       -3.40     12.68 o 
   5   1   6      376.82      381.64     27.34 o 
   6   1   6       21.97       36.96     16.36 o 
   7   1   6       53.41       92.42     20.46 o 
   8   1   6       28.92       50.65     22.54 o 
   9   1   6        0.10       -4.55     24.30 o 
 -14   2   6        4.92       25.84     39.18 o 
 -13   2   6        0.24       28.30     30.87 o 
 -12   2   6        3.86        3.27     31.58 o 
 -11   2   6      305.00      238.04     39.94 o 
 -10   2   6        3.60       13.10     22.92 o 
  -9   2   6      113.15      148.98     27.23 o 
  -8   2   6       21.59       14.63      8.67 o 
  -7   2   6       79.93       73.86     23.97 o 
  -6   2   6      430.10      451.81     13.79 o 
  -5   2   6       60.09       53.95      6.07 o 
  -4   2   6      276.59      245.07     15.73 o 
  -3   2   6      159.16      188.88     14.98 o 
  -2   2   6      551.78      583.55     13.64 o 
  -1   2   6      565.03      660.75     16.49 o 
   0   2   6      625.25      639.67     17.05 o 
   1   2   6       25.01       22.30      8.37 o 
   2   2   6       12.44        1.47      8.44 o 
   3   2   6       26.01       11.25     13.03 o 
   4   2   6       63.75       63.34     16.52 o 
   5   2   6       43.58       15.96     15.08 o 
   6   2   6       10.06       -3.57     17.66 o 
   7   2   6       27.09       36.12     20.64 o 
   8   2   6        0.57       -4.20     23.43 o 
 -14   3   6        6.87      -15.73     38.24 o 
 -13   3   6        0.69        1.23     33.68 o 
 -12   3   6       62.79       84.08     31.22 o 
 -11   3   6       15.69        0.58     22.57 o 
 -10   3   6        3.24       -9.77     13.98 o 
  -9   3   6      182.28      167.67     19.26 o 
  -8   3   6      329.52      337.66     20.17 o 
  -7   3   6     1176.62     1253.96     36.29 o 
  -6   3   6      312.61      267.08     16.93 o 
  -5   3   6     1024.65      840.88     27.46 o 
  -4   3   6      567.57      554.72     22.44 o 
  -3   3   6      286.50      269.71     16.88 o 
  -2   3   6     2217.14     2307.07     42.53 o 
  -1   3   6      107.30       99.13      9.33 o 
   0   3   6     1652.24     1708.58     32.97 o 
   1   3   6      109.86      165.17     23.13 o 
   2   3   6      207.58      214.27     14.83 o 
   3   3   6       11.40        8.24     21.72 o 
   4   3   6       12.72        6.74     15.18 o 
   5   3   6       82.70       80.93     28.86 o 
   6   3   6        5.70      -16.86     18.31 o 
   7   3   6        0.54        1.58     21.79 o 
   8   3   6        1.58      -10.92     42.39 o 
 -14   4   6        3.40       24.27     33.97 o 
 -13   4   6       85.07      101.98     35.43 o 
 -12   4   6        5.54       51.34     31.28 o 
 -11   4   6      134.56      140.10     32.39 o 
 -10   4   6      106.35       61.60     16.54 o 
  -9   4   6      105.03       92.56     24.32 o 
  -8   4   6      543.03      546.61     25.18 o 
  -7   4   6      230.52      258.04     22.80 o 
  -6   4   6       78.45       41.62     13.54 o 
  -5   4   6       77.50       86.36     14.01 o 
  -4   4   6       80.87      112.43     14.74 o 
  -3   4   6      560.99      550.28     34.21 o 
  -2   4   6       19.49        3.99     11.35 o 
  -1   4   6      436.47      445.17     15.27 o 
   0   4   6      144.10      186.28     13.82 o 
   1   4   6       20.98        3.39     10.11 o 
   2   4   6      564.37      631.49     21.12 o 
   3   4   6        8.05       27.41     15.96 o 
   4   4   6       59.18       63.75     18.52 o 
   5   4   6       21.66       11.66     17.75 o 
   6   4   6        0.70      -19.55     39.24 o 
   7   4   6       17.82       -1.40     23.52 o 
 -14   5   6        1.13       21.40     37.13 o 
 -13   5   6        0.98        7.02     31.93 o 
 -12   5   6        9.59       29.65     28.24 o 
 -11   5   6       11.13       -3.04     22.57 o 
 -10   5   6      109.24      138.43     19.34 o 
  -9   5   6      574.02      516.24     64.76 o 
  -8   5   6      108.97       81.97     16.05 o 
  -7   5   6      531.18      551.21     25.28 o 
  -6   5   6      111.81       93.06     15.76 o 
  -5   5   6        2.95        7.07     13.39 o 
  -4   5   6        1.84      -10.53     10.53 o 
  -3   5   6      131.94      149.69     17.03 o 
  -2   5   6       24.04       18.81     12.61 o 
  -1   5   6       61.93       79.51     14.31 o 
   0   5   6       51.07       42.86     10.89 o 
   1   5   6       33.12       24.45     11.35 o 
   2   5   6       29.31        7.52     14.92 o 
   3   5   6        0.34       12.35     17.07 o 
   4   5   6        5.61      -10.29     19.00 o 
   5   5   6        2.28       21.69     21.26 o 
   6   5   6       14.80       -8.98     25.35 o 
 -14   6   6        7.82      -34.85     34.85 o 
 -12   6   6       78.23      109.29     35.26 o 
 -11   6   6      199.58      237.97     27.16 o 
 -10   6   6       40.47       47.48     15.85 o 
  -9   6   6        6.69       19.25     14.32 o 
  -8   6   6        2.95        9.09     13.78 o 
  -7   6   6      222.46      312.84     22.60 o 
  -6   6   6      960.23     1000.00     34.39 o 
  -5   6   6      595.98      533.75     25.56 o 
  -4   6   6        4.07      -10.00     12.27 o 
  -3   6   6       52.09       46.14     14.99 o 
  -2   6   6        9.69        0.05     14.12 o 
  -1   6   6        1.51       -3.22     13.02 o 
   0   6   6      174.12      188.59     21.52 o 
   1   6   6       46.10       55.15     15.18 o 
   2   6   6       46.15       57.89     26.66 o 
   3   6   6       14.86        2.18     18.12 o 
   4   6   6       49.33       30.27     42.01 o 
   5   6   6        2.05       11.96     25.42 o 
 -14   7   6       22.52      -28.83     32.51 o 
 -13   7   6       54.53       66.25     33.62 o 
 -12   7   6       26.86       46.95     29.65 o 
 -11   7   6      141.71      115.91     21.31 o 
 -10   7   6       89.18       87.47     19.15 o 
  -9   7   6      254.33      221.18     41.78 o 
  -8   7   6       63.50       49.93     16.69 o 
  -7   7   6       18.90       27.27     14.54 o 
  -6   7   6      105.55      113.83     23.74 o 
  -5   7   6        6.83       30.60     15.28 o 
  -4   7   6      246.60      277.63     23.50 o 
  -3   7   6       53.76       60.87     16.42 o 
  -2   7   6        1.97        5.92     14.32 o 
  -1   7   6       18.46       30.14     15.37 o 
   0   7   6        2.40       -5.39     28.33 o 
   1   7   6       21.02       20.70     26.43 o 
   2   7   6       14.87       50.46     29.70 o 
   3   7   6        4.04       52.27     31.17 o 
   4   7   6       18.51       56.48     38.94 o 
 -14   8   6       21.37       -6.72     38.01 o 
 -13   8   6       13.29        5.73     34.50 o 
 -12   8   6        1.36       11.76     21.34 o 
 -11   8   6        5.63        3.28     18.22 o 
 -10   8   6        8.57       10.20     16.95 o 
  -9   8   6       19.50       14.44     25.17 o 
  -8   8   6       13.27      -10.59     14.74 o 
  -7   8   6        3.65       -2.90     25.00 o 
  -6   8   6       10.17       21.93     15.28 o 
  -5   8   6        1.66       -7.57     27.37 o 
  -4   8   6        0.79      -19.24     19.24 o 
  -3   8   6        9.09        2.67     18.95 o 
  -2   8   6       10.50       15.61     16.32 o 
  -1   8   6       18.93       21.22     16.55 o 
   0   8   6        3.44       -3.69     34.35 o 
   1   8   6        6.77       -2.05     28.83 o 
   2   8   6        8.02      -31.63     31.75 o 
 -13   9   6       13.07       20.70     34.50 o 
 -12   9   6       77.68      108.67     44.88 o 
 -11   9   6      143.34      127.82     23.50 o 
 -10   9   6      141.87      159.49     24.11 o 
  -9   9   6      196.15      192.78     50.72 o 
  -8   9   6      170.13      189.80     29.06 o 
  -7   9   6      171.59      216.56     51.22 o 
  -6   9   6       69.47       60.08     19.85 o 
  -5   9   6      112.34      105.20     45.20 o 
  -4   9   6       75.69       83.62     27.37 o 
  -3   9   6       18.20       15.58     16.75 o 
  -2   9   6       40.26       75.20     20.34 o 
  -1   9   6        0.24       21.40     19.48 o 
 -13  10   6       11.01        8.42     37.01 o 
 -12  10   6       67.75       32.14     24.36 o 
 -11  10   6       14.85       -7.08     21.68 o 
 -10  10   6       63.99       64.41     21.11 o 
  -9  10   6       92.28       78.07     21.29 o 
  -8  10   6       82.67      119.73     25.17 o 
  -7  10   6      169.60      236.84     30.32 o 
  -6  10   6       62.22       55.36     20.34 o 
  -5  10   6      103.22      156.61     31.02 o 
  -4  10   6       70.86       96.93     21.70 o 
  -3  10   6       75.27      136.59     30.82 o 
  -2  10   6       25.39       11.75     28.30 o 
  -1  10   6        5.84       25.61     30.93 o 
 -12  11   6        0.25       32.36     24.72 o 
 -11  11   6        1.51       37.69     23.98 o 
 -10  11   6       24.70        4.82     21.47 o 
  -9  11   6        1.71        0.37     25.61 o 
  -8  11   6        1.13      -11.05     21.13 o 
  -7  11   6        0.17       14.15     28.42 o 
  -6  11   6        2.02        9.59     26.02 o 
  -5  11   6       22.75       45.73     32.80 o 
  -4  11   6        0.63        5.85     28.83 o 
  -3  11   6        4.18       16.02     31.87 o 
  -2  11   6        2.39       37.95     33.91 o 
 -10  12   6       17.20       -3.16     35.67 o 
  -9  12   6        3.44      -20.76     28.71 o 
  -8  12   6        5.36       41.52     31.81 o 
  -7  12   6        4.83      -13.21     29.12 o 
  -6  12   6        2.57      -30.52     30.52 o 
  -5  12   6       32.52       43.04     32.16 o 
   4 -15   7       19.38      -15.88     33.18 o 
   5 -15   7        5.80      -14.29     53.53 o 
   6 -15   7        5.58       46.05     31.37 o 
   7 -15   7       13.57        1.79     40.26 o 
   1 -14   7       15.40       44.59     22.56 o 
   2 -14   7       12.24       -6.99     23.36 o 
   3 -14   7       13.60        5.68     22.07 o 
   4 -14   7        7.25        4.45     19.27 o 
   5 -14   7        0.15        8.97     19.25 o 
   6 -14   7       21.93       37.36     21.07 o 
   7 -14   7       21.27       33.06     20.18 o 
   8 -14   7        6.83        0.53     22.04 o 
   9 -14   7        0.59      -23.56     33.74 o 
  -1 -13   7        8.15        8.08     20.48 o 
   0 -13   7        0.45        6.86     20.99 o 
   1 -13   7       33.12        0.20     19.44 o 
   2 -13   7       15.93      -10.59     18.32 o 
   3 -13   7        0.02        4.30     17.00 o 
   4 -13   7        0.12       -8.80     17.76 o 
   5 -13   7        4.45        2.68     25.20 o 
   6 -13   7        0.64       11.58     18.56 o 
   7 -13   7        5.54       41.51     18.74 o 
   8 -13   7        2.75       43.37     19.46 o 
   9 -13   7        1.29       23.45     30.05 o 
  10 -13   7       10.50        2.11     32.04 o 
  -3 -12   7        1.88        4.24     22.22 o 
  -2 -12   7        1.04       -0.91     19.83 o 
  -1 -12   7        0.62        1.56     19.95 o 
   0 -12   7       30.33       34.53     30.58 o 
   1 -12   7        2.53       21.90     17.49 o 
   2 -12   7       26.33       -4.59     16.61 o 
   3 -12   7      300.66      369.33     37.01 o 
   4 -12   7      160.43      146.95     22.89 o 
   5 -12   7      140.51      115.55     21.22 o 
   6 -12   7      103.11       93.54     19.26 o 
   7 -12   7       17.12       27.72     17.01 o 
   8 -12   7       50.79       77.74     19.52 o 
   9 -12   7       19.80       53.44     30.70 o 
  10 -12   7        9.55      -16.43     29.76 o 
  11 -12   7        0.20       16.49     31.40 o 
  -4 -11   7        6.71       10.42     20.53 o 
  -3 -11   7       12.32       -1.64     19.47 o 
  -2 -11   7      128.81      110.80     21.40 o 
  -1 -11   7       89.35       59.49     19.74 o 
   0 -11   7       34.43       20.09     17.07 o 
   1 -11   7        0.86      -12.80     14.76 o 
   2 -11   7        1.91       -2.63     13.98 o 
   3 -11   7        2.51        2.18     20.82 o 
   4 -11   7        1.80       -7.23     14.45 o 
   5 -11   7      201.51      267.12     24.01 o 
   6 -11   7      209.64      230.56     23.50 o 
   7 -11   7      273.14      270.82     25.66 o 
   8 -11   7      123.00      126.01     32.80 o 
   9 -11   7       22.78       61.45     27.95 o 
  10 -11   7       19.38       26.84     29.06 o 
  11 -11   7        3.92       -4.50     30.05 o 
  -6 -10   7        1.90      -17.37     32.74 o 
  -5 -10   7        6.18        3.12     22.78 o 
  -4 -10   7       66.64       50.78     19.41 o 
  -3 -10   7        6.52       15.41     17.24 o 
  -2 -10   7       17.07       13.73     16.35 o 
  -1 -10   7        4.36       11.57     16.15 o 
   0 -10   7        4.02       11.38     14.20 o 
   1 -10   7        6.69        6.29     13.56 o 
   2 -10   7      245.74      245.58     22.73 o 
   3 -10   7       58.73       50.35     40.46 o 
   4 -10   7        0.37      -10.43     20.47 o 
   5 -10   7       85.18       80.47     18.77 o 
   6 -10   7      157.29      145.85     19.41 o 
   7 -10   7        0.72      -22.89     23.71 o 
   8 -10   7        1.10       11.40     23.04 o 
   9 -10   7       46.97       67.59     27.25 o 
  10 -10   7        0.23      -22.45     27.07 o 
  11 -10   7        4.68      -24.68     27.83 o 
  12 -10   7       10.76       12.92     33.50 o 
  -7  -9   7       10.02       29.94     34.09 o 
  -6  -9   7       21.88       11.34     29.70 o 
  -5  -9   7       35.48       45.85     19.05 o 
  -4  -9   7        1.16        1.38     17.32 o 
  -3  -9   7        0.84       -2.96     16.02 o 
  -2  -9   7      127.49      143.73     33.12 o 
  -1  -9   7      300.30      338.01     25.49 o 
   0  -9   7       38.89       30.00     14.40 o 
   1  -9   7        0.71        2.30     12.03 o 
   2  -9   7       65.21       52.95     14.17 o 
   3  -9   7      180.71      203.04     19.94 o 
   4  -9   7       21.61       26.92     14.35 o 
   5  -9   7        5.41       -4.38     12.48 o 
   6  -9   7        5.97       -4.65     12.89 o 
   7  -9   7       65.70       76.82     16.68 o 
   8  -9   7      216.57      163.26     28.65 o 
   9  -9   7      166.12      160.27     31.34 o 
  10  -9   7       57.59       37.19     25.44 o 
  11  -9   7        3.53       20.93     28.30 o 
  12  -9   7        4.50        9.90     24.67 o 
  -8  -8   7       17.15       43.21     34.62 o 
  -7  -8   7       42.53       49.94     31.63 o 
  -6  -8   7      130.78      162.03     46.08 o 
  -5  -8   7       42.60       33.58     17.98 o 
  -4  -8   7       58.14       18.37     15.81 o 
  -3  -8   7       62.11       68.02     15.38 o 
  -2  -8   7      205.69      222.83     45.78 o 
  -1  -8   7      180.17      178.41     18.90 o 
   0  -8   7       17.66       10.90     12.32 o 
   1  -8   7      202.39      257.59     28.59 o 
   2  -8   7      115.76      167.41     19.05 o 
   3  -8   7      141.17      127.27     16.67 o 
   4  -8   7       90.57      136.00     31.31 o 
   5  -8   7      250.56      306.47     22.47 o 
   6  -8   7      451.27      479.96     23.14 o 
   7  -8   7      104.41       86.93     16.16 o 
   8  -8   7        6.82        4.39     22.86 o 
   9  -8   7      136.62      145.57     22.64 o 
  10  -8   7       11.49        4.33     25.00 o 
  11  -8   7       53.00       49.55     22.66 o 
  12  -8   7       12.49        4.66     25.03 o 
  -9  -7   7        0.00       -2.46     35.38 o 
  -8  -7   7        8.58        7.48     31.11 o 
  -7  -7   7      102.29      102.09     31.63 o 
  -6  -7   7       15.70       28.38     16.63 o 
  -5  -7   7       37.37       34.54     15.32 o 
  -4  -7   7       18.43       11.12     14.38 o 
  -3  -7   7        0.17       -6.61     11.75 o 
  -2  -7   7      287.38      268.19     19.22 o 
  -1  -7   7       64.76       52.39     13.06 o 
   0  -7   7       80.16       82.56     14.42 o 
   1  -7   7      199.39      244.40     19.04 o 
   2  -7   7       82.01      100.18     14.72 o 
   3  -7   7       93.89      136.53     32.34 o 
   4  -7   7      204.53      184.47     16.18 o 
   5  -7   7       16.84       32.63     10.27 o 
   6  -7   7        1.47       -4.37      9.58 o 
   7  -7   7      100.56       97.31     16.84 o 
   8  -7   7       33.31        8.67     15.55 o 
   9  -7   7      161.93      100.42     24.79 o 
  10  -7   7        2.23        1.33     18.53 o 
  11  -7   7        6.96       56.24     23.50 o 
  12  -7   7        2.71       14.62     26.18 o 
  -9  -6   7        7.51       24.09     27.83 o 
  -8  -6   7       15.89       24.38     25.44 o 
  -7  -6   7       34.97        0.40     15.95 o 
  -6  -6   7       76.18       68.02     16.95 o 
  -5  -6   7       36.47       40.69     14.86 o 
  -4  -6   7        0.80      -14.41     14.41 o 
  -3  -6   7      631.93      730.57     27.28 o 
  -2  -6   7       75.05       62.69     16.84 o 
  -1  -6   7      294.62      284.32     17.28 o 
   0  -6   7       52.49       54.44     11.33 o 
   1  -6   7     1849.76     1912.49     73.45 o 
   2  -6   7      462.65      468.28     15.79 o 
   3  -6   7      142.43      129.41     11.38 o 
   4  -6   7       29.28       32.90     10.23 o 
   5  -6   7      174.73      180.04     27.60 o 
   6  -6   7       15.43       30.01     16.02 o 
   7  -6   7        3.58       -7.57     13.73 o 
   8  -6   7       10.20        7.05     15.77 o 
   9  -6   7       19.40       23.41     17.04 o 
  10  -6   7       72.19       71.51     37.74 o 
  11  -6   7        5.50       12.51     22.86 o 
 -10  -5   7       10.08       20.35     31.40 o 
  -9  -5   7      104.05      103.09     28.59 o 
  -8  -5   7       28.54       32.57     23.97 o 
  -7  -5   7      157.46      158.25     44.15 o 
  -6  -5   7       64.73       49.25     15.03 o 
  -5  -5   7      193.59      240.72     16.54 o 
  -4  -5   7     1464.82     1459.47     40.05 o 
  -3  -5   7       26.06       23.28      8.48 o 
  -2  -5   7       30.05       20.75      7.44 o 
  -1  -5   7       54.97       48.35      7.65 o 
   0  -5   7     3365.96     3279.96     51.68 o 
   1  -5   7     4967.79     5340.00     78.25 o 
   2  -5   7      180.37      208.93     25.94 o 
   3  -5   7      774.07      780.90     20.12 o 
   4  -5   7      491.09      490.71     21.08 o 
   5  -5   7      172.57      190.49     13.20 o 
   6  -5   7      169.16      207.09     50.67 o 
   7  -5   7       10.56        6.58     13.09 o 
   8  -5   7       50.48       72.90     20.20 o 
   9  -5   7        4.31       -1.56     17.48 o 
  10  -5   7       34.93       45.42     20.82 o 
  11  -5   7       18.44       23.29     27.51 o 
 -11  -4   7        0.80       20.41     32.80 o 
 -10  -4   7       69.39       40.11     29.53 o 
  -9  -4   7       87.98       90.92     29.00 o 
  -8  -4   7       17.08       45.59     25.20 o 
  -7  -4   7      236.94      244.57     42.91 o 
  -6  -4   7       62.38       61.89     11.48 o 
  -5  -4   7      286.19      281.56     14.70 o 
  -4  -4   7       21.19       14.59      8.92 o 
  -3  -4   7       36.75       23.89      7.96 o 
  -2  -4   7      449.46      460.58     14.75 o 
  -1  -4   7       39.90       34.26     12.26 o 
   0  -4   7     4958.56     4752.44     70.11 o 
   1  -4   7      757.07      810.40     19.63 o 
   2  -4   7       15.47        7.14      6.53 o 
   3  -4   7      499.63      474.03     15.37 o 
   4  -4   7      533.99      551.33     16.82 o 
   5  -4   7      237.07      325.84     21.55 o 
   6  -4   7        3.31       -5.43     13.22 o 
   7  -4   7      214.85      256.05     30.73 o 
   8  -4   7       52.59       44.52     16.96 o 
   9  -4   7        2.78        4.65     16.60 o 
  10  -4   7       11.75       17.51     20.56 o 
  11  -4   7        0.06       -4.19     27.54 o 
 -11  -3   7       26.63       27.59     27.72 o 
 -10  -3   7        0.28       -7.17     18.66 o 
  -9  -3   7      179.33      236.82     24.66 o 
  -8  -3   7        8.12       13.24     16.81 o 
  -7  -3   7        7.29       24.62     10.55 o 
  -6  -3   7      115.82      150.90     13.61 o 
  -5  -3   7       54.56       38.15     10.05 o 
  -4  -3   7      550.00      515.40     16.45 o 
  -3  -3   7      268.18      261.16     11.50 o 
  -2  -3   7     1380.48     1423.19     28.62 o 
  -1  -3   7      622.34      670.05     17.15 o 
   0  -3   7       92.32       58.74     14.05 o 
   1  -3   7      111.06      101.55     15.25 o 
   2  -3   7       22.21       14.04      6.51 o 
   3  -3   7      877.85      858.83     25.42 o 
   4  -3   7      199.98      205.79     24.91 o 
   5  -3   7      212.97      236.78     30.23 o 
   6  -3   7       28.30       39.81     14.79 o 
   7  -3   7      128.19      147.87     21.28 o 
   8  -3   7       88.76       58.08     17.69 o 
   9  -3   7        2.39        5.53     17.72 o 
  10  -3   7        3.25       -4.31     23.21 o 
 -12  -2   7       37.81       19.49     28.21 o 
 -11  -2   7        0.46        6.09     20.41 o 
 -10  -2   7      168.61      239.74     25.65 o 
  -9  -2   7      226.19      346.13     25.69 o 
  -8  -2   7      515.95      473.90     19.07 o 
  -7  -2   7      847.26      805.57     23.18 o 
  -6  -2   7        3.87       -2.16      8.13 o 
  -5  -2   7     1219.04     1235.88     26.80 o 
  -4  -2   7       83.34       93.26     10.61 o 
  -3  -2   7       28.43       22.96      7.09 o 
  -2  -2   7       40.43       26.89      7.08 o 
  -1  -2   7      188.82      225.09     10.33 o 
   0  -2   7     1011.72      867.58     19.25 o 
   1  -2   7      906.65      882.42     19.91 o 
   2  -2   7     2738.27     2748.17     55.64 o 
   3  -2   7     1312.17     1133.40     28.38 o 
   4  -2   7      481.88      468.27     15.65 o 
   5  -2   7      359.05      375.34     21.52 o 
   6  -2   7        3.85       -8.00     13.13 o 
   7  -2   7      319.18      318.30     27.26 o 
   8  -2   7       13.06       10.71     18.39 o 
   9  -2   7        3.69       -5.73     19.77 o 
  10  -2   7       21.82       36.39     24.60 o 
 -12  -1   7        8.27       -3.16     35.08 o 
 -11  -1   7       23.68       15.57     17.88 o 
 -10  -1   7        1.93       20.04     15.57 o 
  -9  -1   7        2.51       -4.31     10.76 o 
  -8  -1   7      363.89      351.40     16.58 o 
  -7  -1   7       69.95       75.23     11.12 o 
  -6  -1   7      690.98      717.01     19.97 o 
  -5  -1   7     1191.36     1179.72     25.07 o 
  -4  -1   7       31.15       61.43     13.86 o 
  -3  -1   7     1180.13     1020.16     21.16 o 
  -2  -1   7       12.67       15.83      5.82 o 
  -1  -1   7       69.20       71.05      7.51 o 
   0  -1   7        8.53       29.28      9.00 o 
   1  -1   7      135.65      164.24     10.83 o 
   2  -1   7      857.63      799.49     19.70 o 
   3  -1   7      109.16      104.06     10.70 o 
   4  -1   7      422.66      479.07     23.15 o 
   5  -1   7       99.50      106.86     21.81 o 
   6  -1   7      254.25      276.34     37.66 o 
   7  -1   7      121.10       97.52     29.24 o 
   8  -1   7        7.03      -16.56     17.53 o 
   9  -1   7       61.52       50.27     22.34 o 
  10  -1   7        0.29       35.61     39.41 o 
 -13   0   7        0.11       31.63     38.42 o 
 -12   0   7        4.77      -31.11     31.11 o 
 -11   0   7        0.08       -8.36     27.83 o 
 -10   0   7        2.14       -5.94     14.33 o 
  -9   0   7      166.99      179.90     28.11 o 
  -8   0   7       25.53        3.24      9.24 o 
  -7   0   7      107.04      151.09     25.87 o 
  -6   0   7      259.63      290.21     13.04 o 
  -5   0   7       85.55       68.29      8.44 o 
  -4   0   7      262.58      281.83     10.47 o 
  -3   0   7       64.71       87.80      7.36 o 
  -2   0   7      240.93      229.43     15.36 o 
  -1   0   7        4.14       -5.61      5.61 o 
   0   0   7       31.92       28.43     10.13 o 
   1   0   7      768.42      756.25     18.97 o 
   2   0   7        0.38       -3.01      7.65 o 
   3   0   7       56.30       55.82      9.75 o 
   4   0   7       31.66        4.94     13.45 o 
   5   0   7       33.72       40.46     16.18 o 
   6   0   7       19.06       11.71     15.88 o 
   7   0   7        3.89      -11.39     21.63 o 
   8   0   7       21.47       15.73     18.93 o 
   9   0   7        0.22      -12.16     22.29 o 
 -13   1   7       78.61      120.92     37.66 o 
 -12   1   7       28.78       33.50     30.52 o 
 -11   1   7      246.03      270.26     41.69 o 
 -10   1   7       45.43       24.38     21.99 o 
  -9   1   7      141.95      110.46     17.93 o 
  -8   1   7      205.46      173.72     23.80 o 
  -7   1   7       35.45       49.80     15.09 o 
  -6   1   7      639.30      574.53     16.57 o 
  -5   1   7      376.32      319.92     11.15 o 
  -4   1   7     2247.94     2304.69     51.09 o 
  -3   1   7      478.86      415.20     18.75 o 
  -2   1   7       50.27       33.82      5.77 o 
  -1   1   7     1674.38     1616.75     29.27 o 
   0   1   7       62.09       65.99      8.58 o 
   1   1   7      798.08      679.09     18.81 o 
   2   1   7      241.55      205.46     18.00 o 
   3   1   7      190.41      179.16     21.90 o 
   4   1   7       28.07       23.11     14.41 o 
   5   1   7       16.26       38.39     16.47 o 
   6   1   7      136.87      122.66     21.30 o 
   7   1   7       18.21      -17.95     18.02 o 
   8   1   7        0.29       -7.57     25.23 o 
 -13   2   7       39.10       35.79     35.08 o 
 -12   2   7      112.92       87.59     33.27 o 
 -11   2   7      102.26      141.91     32.28 o 
 -10   2   7       29.90       12.48     15.09 o 
  -9   2   7      406.32      398.72     29.35 o 
  -8   2   7      243.69      275.05     21.74 o 
  -7   2   7      520.26      476.76     24.94 o 
  -6   2   7      965.96      868.21     29.08 o 
  -5   2   7      524.00      573.78     23.06 o 
  -4   2   7     1758.34     1870.82     76.89 o 
  -3   2   7       14.68       13.16     10.70 o 
  -2   2   7     1990.31     1847.76     64.82 o 
  -1   2   7       40.53       33.69      7.50 o 
   0   2   7      107.78      100.39     20.59 o 
   1   2   7      478.98      473.86     16.68 o 
   2   2   7       62.25       66.46     14.49 o 
   3   2   7      600.52      615.28     27.82 o 
   4   2   7        1.87       -5.68     13.66 o 
   5   2   7       24.27       14.06     16.55 o 
   6   2   7       22.21        7.23     18.58 o 
   7   2   7       12.69       14.49     20.38 o 
   8   2   7       11.23        0.32     25.83 o 
 -14   3   7        3.11       -3.16     36.19 o 
 -13   3   7       35.14       34.32     36.90 o 
 -12   3   7       36.52        1.70     29.76 o 
 -11   3   7        2.30       16.31     27.42 o 
 -10   3   7       63.91       31.45     15.74 o 
  -9   3   7       74.74       70.03     16.37 o 
  -8   3   7      392.47      359.79     21.26 o 
  -7   3   7        2.47      -11.75     11.75 o 
  -6   3   7        2.69       -8.27     11.69 o 
  -5   3   7      561.66      554.21     23.89 o 
  -4   3   7       38.95       16.96     11.40 o 
  -3   3   7        7.89       -5.09      9.71 o 
  -2   3   7      272.59      283.70     17.77 o 
  -1   3   7        4.61        5.86     10.38 o 
   0   3   7       19.69        9.38      8.74 o 
   1   3   7       53.78       43.14     10.55 o 
   2   3   7      119.68      175.75     14.91 o 
   3   3   7       10.11       -1.96     13.48 o 
   4   3   7        1.92        0.99     16.67 o 
   5   3   7      128.07      101.35     20.92 o 
   6   3   7        0.80       -2.76     21.25 o 
   7   3   7        6.27      -30.17     32.60 o 
 -14   4   7       56.89       10.06     37.89 o 
 -13   4   7        6.53      -31.17     31.17 o 
 -11   4   7      116.06       89.36     39.94 o 
 -10   4   7       43.16       45.61     15.96 o 
  -9   4   7      478.63      466.06     35.26 o 
  -8   4   7      207.20      162.19     23.10 o 
  -7   4   7      882.78      976.67     37.36 o 
  -6   4   7      304.12      300.66     20.32 o 
  -5   4   7      283.31      336.83     20.71 o 
  -4   4   7      940.11      944.76     37.83 o 
  -3   4   7       22.17       15.38     11.93 o 
  -2   4   7      530.11      535.11     23.74 o 
  -1   4   7      103.26      127.51     16.64 o 
   0   4   7       95.61      109.01     16.32 o 
   1   4   7        6.32        4.15     10.39 o 
   2   4   7       54.01       23.44     19.91 o 
   3   4   7      166.57       93.30     46.22 o 
   4   4   7        6.39        4.64     17.14 o 
   5   4   7        1.80        4.44     20.86 o 
   6   4   7        0.07       -1.48     23.62 o 
 -13   5   7       40.09       57.36     37.19 o 
 -12   5   7       87.46       93.15     31.87 o 
 -11   5   7       71.71      103.26     25.20 o 
 -10   5   7      445.86      491.48     27.06 o 
  -9   5   7       18.55       32.21     16.10 o 
  -8   5   7       13.47       20.65     18.30 o 
  -7   5   7      272.63      252.61     39.53 o 
  -6   5   7        1.77       -5.39     13.12 o 
  -5   5   7      669.08      768.95     29.52 o 
  -4   5   7       49.86       43.62     14.89 o 
  -3   5   7      613.83      625.50     29.67 o 
  -2   5   7      776.35      810.65     31.20 o 
  -1   5   7        0.97      -10.69     12.93 o 
   0   5   7      291.67      294.45     21.53 o 
   1   5   7       21.25       14.26     15.47 o 
   2   5   7       75.55      133.20     30.70 o 
   3   5   7       62.60       50.29     30.64 o 
   4   5   7       18.09       40.99     34.44 o 
   5   5   7       16.75       21.69     35.14 o 
 -14   6   7        2.89      -10.00     32.63 o 
 -13   6   7       42.82       77.89     38.12 o 
 -12   6   7        0.29      -11.75     31.63 o 
 -11   6   7       53.75       63.47     20.06 o 
 -10   6   7       80.54       59.39     16.69 o 
  -9   6   7       17.40       11.86     16.02 o 
  -8   6   7       38.00       44.40     15.38 o 
  -7   6   7       41.53       38.55     14.63 o 
  -6   6   7       72.11       43.48     15.36 o 
  -5   6   7      190.73      200.73     22.34 o 
  -4   6   7      115.83      122.51     18.63 o 
  -3   6   7      554.85      589.29     52.83 o 
  -2   6   7        2.91        8.36     14.06 o 
  -1   6   7        0.32        5.83     14.51 o 
   0   6   7       22.15       36.27     15.93 o 
   1   6   7        4.16      -23.04     23.04 o 
   2   6   7       48.25       81.04     29.94 o 
   3   6   7        4.63      -11.87     28.77 o 
   4   6   7        8.54       36.72     36.55 o 
 -14   7   7       15.92      -31.98     37.77 o 
 -13   7   7        9.18      -25.73     26.96 o 
 -12   7   7       38.03       44.78     22.26 o 
 -11   7   7        7.37        4.45     18.77 o 
 -10   7   7       89.46       89.51     20.48 o 
  -9   7   7       11.34       12.94     16.61 o 
  -8   7   7        2.32        6.69     14.53 o 
  -7   7   7        0.43       -4.36     18.39 o 
  -6   7   7       29.01       31.78     14.91 o 
  -5   7   7      224.53      238.20     28.18 o 
  -4   7   7       26.13       13.92     13.95 o 
  -3   7   7      161.24      140.66     35.26 o 
  -2   7   7       14.01        6.13     15.55 o 
  -1   7   7        0.69        3.23     16.11 o 
   0   7   7        3.07       -5.33     23.51 o 
   1   7   7       11.88       -1.58     27.31 o 
   2   7   7       30.32       23.45     32.63 o 
   3   7   7        2.22      -15.90     34.32 o 
 -13   8   7       56.11       49.99     34.56 o 
 -12   8   7       65.76       35.74     21.72 o 
 -11   8   7      152.57      168.05     25.05 o 
 -10   8   7       55.27       44.41     19.02 o 
  -9   8   7       67.98       67.43     20.79 o 
  -8   8   7      337.92      405.51     25.84 o 
  -7   8   7      139.19      147.56     21.99 o 
  -6   8   7       24.97       28.39     22.54 o 
  -5   8   7        1.79       -9.46     14.64 o 
  -4   8   7        0.64       -1.54     16.47 o 
  -3   8   7      135.85      174.57     47.89 o 
  -2   8   7       63.31       70.73     19.44 o 
  -1   8   7       88.97      126.22     22.73 o 
   0   8   7        3.39       23.56     30.23 o 
   1   8   7        4.66      -20.70     31.28 o 
   2   8   7        0.10       28.53     36.02 o 
 -13   9   7        1.73       17.83     37.83 o 
 -12   9   7        2.08       -4.90     21.84 o 
 -11   9   7       13.13       17.93     20.89 o 
 -10   9   7        8.25       35.93     19.73 o 
  -9   9   7       75.64       54.01     37.25 o 
  -8   9   7       35.09       38.86     18.54 o 
  -7   9   7       49.50       40.08     19.61 o 
  -6   9   7       57.93       37.30     20.77 o 
  -5   9   7       18.37       21.78     17.90 o 
  -4   9   7       22.48       24.70     23.51 o 
  -3   9   7        4.30        1.57     22.42 o 
  -2   9   7        2.78       51.14     20.99 o 
  -1   9   7       19.35       41.16     21.44 o 
 -12  10   7        0.87       16.98     25.02 o 
 -11  10   7       33.32        6.87     21.28 o 
 -10  10   7        3.50       24.17     23.50 o 
  -9  10   7       17.65       12.86     20.74 o 
  -8  10   7        9.70      -15.09     22.39 o 
  -7  10   7        0.45        8.44     19.75 o 
  -6  10   7       22.57       27.20     20.31 o 
  -5  10   7        3.71      -19.37     19.37 o 
  -4  10   7        7.58      -18.58     18.58 o 
  -3  10   7        0.11      -16.31     29.29 o 
  -2  10   7        2.37      -20.52     30.87 o 
 -11  11   7       10.78      -19.73     24.69 o 
 -10  11   7        3.41       27.83     23.94 o 
  -9  11   7       47.41       51.75     23.66 o 
  -8  11   7        9.85       -3.78     22.77 o 
  -7  11   7       24.27       42.98     32.98 o 
  -6  11   7       11.44       28.07     30.17 o 
  -5  11   7       30.83       65.61     35.32 o 
  -4  11   7       40.14       24.68     33.74 o 
   4 -15   8        0.01       11.71     24.27 o 
   5 -15   8        3.72       12.27     22.88 o 
   6 -15   8        7.63      -23.74     23.74 o 
   1 -14   8        7.86       -3.89     22.06 o 
   2 -14   8        5.21        4.40     21.43 o 
   3 -14   8       21.17       29.88     28.36 o 
   4 -14   8       12.64       48.37     21.13 o 
   5 -14   8       25.34       23.51     21.25 o 
   6 -14   8        4.74       -1.47     20.52 o 
   7 -14   8        1.70        7.69     19.51 o 
   8 -14   8        9.22        2.46     21.65 o 
   9 -14   8        0.25       39.12     38.24 o 
  -1 -13   8       23.94       19.09     22.83 o 
   0 -13   8        8.01       16.45     21.53 o 
   1 -13   8       29.97      -14.37     19.27 o 
   2 -13   8       56.75       67.15     22.04 o 
   3 -13   8       30.09       11.76     19.19 o 
   4 -13   8       26.89       31.51     18.71 o 
   5 -13   8       11.73       -6.96     18.70 o 
   6 -13   8        9.59        9.41     23.86 o 
   7 -13   8       12.68       51.64     21.17 o 
   8 -13   8       31.09       22.80     30.00 o 
   9 -13   8       23.58      -25.08     30.11 o 
  10 -13   8        2.67       14.27     31.40 o 
  -3 -12   8        0.96       36.27     28.65 o 
  -2 -12   8       29.22       25.09     23.97 o 
  -1 -12   8       31.82       13.19     20.22 o 
   0 -12   8       12.78       28.59     25.41 o 
   1 -12   8        6.09       11.29     17.21 o 
   2 -12   8        2.69       16.82     16.08 o 
   3 -12   8        1.39      -11.09     15.83 o 
   4 -12   8       18.27       14.45     16.76 o 
   5 -12   8       13.93       44.55     18.09 o 
   6 -12   8        8.28        8.23     18.10 o 
   7 -12   8        3.04       12.94     35.14 o 
   8 -12   8       11.24       46.72     30.58 o 
   9 -12   8        0.76       47.83     28.71 o 
  10 -12   8        4.80      -30.64     31.46 o 
  -4 -11   8       94.31       52.32     22.28 o 
  -3 -11   8       22.06       15.17     23.89 o 
  -2 -11   8        4.06       22.44     18.93 o 
  -1 -11   8       20.69       40.75     30.05 o 
   0 -11   8        0.26       15.05     16.79 o 
   1 -11   8        0.86      -15.60     15.60 o 
   2 -11   8       29.71       16.26     16.48 o 
   3 -11   8       24.53       38.59     15.75 o 
   4 -11   8      101.99       70.12     17.69 o 
   5 -11   8      161.95      195.28     26.99 o 
   6 -11   8      106.82       91.10     19.74 o 
   7 -11   8        0.69       11.20     17.25 o 
   8 -11   8        8.30       13.39     23.68 o 
   9 -11   8       45.99       40.29     31.11 o 
  11 -11   8        2.46       11.81     33.45 o 
  -6 -10   8       13.32       20.64     34.09 o 
  -5 -10   8       48.99       45.58     21.40 o 
  -4 -10   8       93.68      105.15     22.89 o 
  -3 -10   8       34.57       34.53     18.35 o 
  -2 -10   8      268.08      258.51     58.12 o 
  -1 -10   8      352.65      352.23     27.81 o 
   0 -10   8      418.91      424.00     25.76 o 
   1 -10   8      281.82      355.88     27.22 o 
   2 -10   8       23.51       19.03     16.24 o 
   3 -10   8       48.34       61.41     16.21 o 
   4 -10   8        0.95       -4.27     13.13 o 
   5 -10   8       48.09       56.55     16.33 o 
   6 -10   8      107.62      159.53     21.02 o 
   7 -10   8      141.90      159.92     28.89 o 
   8 -10   8      479.46      510.17     40.70 o 
   9 -10   8      112.90      100.40     31.17 o 
  10 -10   8       31.15       20.29     29.82 o 
  11 -10   8       14.34       13.74     32.34 o 
  -7  -9   8       50.09       48.36     35.96 o 
  -6  -9   8       79.69       29.67     29.53 o 
  -5  -9   8       66.60       62.19     35.70 o 
  -4  -9   8       12.96        2.48     16.23 o 
  -3  -9   8       15.34       -0.74     19.73 o 
  -2  -9   8       99.19       87.40     18.59 o 
  -1  -9   8        9.75        4.57     18.01 o 
   0  -9   8      294.31      336.42     23.63 o 
   1  -9   8      191.57      190.54     20.86 o 
   2  -9   8      508.40      488.68     24.73 o 
   3  -9   8      727.39      668.38     28.87 o 
   4  -9   8      141.28       97.00     17.00 o 
   5  -9   8      179.34      222.60     21.70 o 
   6  -9   8        8.68        9.86     13.57 o 
   7  -9   8       10.04      -10.29     17.25 o 
   8  -9   8        4.85       31.58     24.91 o 
   9  -9   8       27.51       66.02     27.54 o 
  10  -9   8       52.35       70.63     31.87 o 
  11  -9   8       38.74       43.97     33.45 o 
  -8  -8   8        5.46       13.62     29.94 o 
  -7  -8   8        2.96        9.94     29.76 o 
  -6  -8   8        0.30        8.36     18.73 o 
  -5  -8   8        2.35       12.91     16.03 o 
  -4  -8   8        2.02       13.44     15.40 o 
  -3  -8   8       96.18      100.85     18.01 o 
  -2  -8   8        1.29       13.01     13.31 o 
  -1  -8   8       22.63       23.84     14.29 o 
   0  -8   8       12.15        4.37     12.22 o 
   1  -8   8      154.59      220.03     32.63 o 
   2  -8   8       85.43       95.62     16.50 o 
   3  -8   8      155.72      192.21     26.55 o 
   4  -8   8        0.57      -11.87     11.87 o 
   5  -8   8      249.49      238.77     20.31 o 
   6  -8   8       79.69       54.08     33.68 o 
   7  -8   8      135.24      141.45     26.66 o 
   8  -8   8        9.89        3.50     16.16 o 
   9  -8   8        0.17       -2.46     26.60 o 
  10  -8   8       86.82       45.42     21.00 o 
  11  -8   8        4.29       -1.57     22.06 o 
  -9  -7   8        0.88      -20.35     29.94 o 
  -8  -7   8        4.20        1.40     28.53 o 
  -7  -7   8       48.60       33.56     25.32 o 
  -6  -7   8       56.28       86.91     20.44 o 
  -5  -7   8      210.13      179.19     44.50 o 
  -4  -7   8      150.42      179.13     20.11 o 
  -3  -7   8      603.09      598.47     27.43 o 
  -2  -7   8      225.93      221.35     20.67 o 
  -1  -7   8       71.26       67.43     26.28 o 
   0  -7   8      142.29      159.67     17.25 o 
   1  -7   8       25.24       18.58     11.55 o 
   2  -7   8      468.79      484.14     64.76 o 
   3  -7   8      497.74      550.16     23.87 o 
   4  -7   8        1.26       -8.69      8.69 o 
   5  -7   8       34.46       23.98     10.33 o 
   6  -7   8       55.49       72.42     15.67 o 
   7  -7   8       61.52       50.48     16.37 o 
   8  -7   8        3.58       19.37     16.95 o 
   9  -7   8       14.04        4.33     17.85 o 
  10  -7   8       43.64       48.94     24.00 o 
  11  -7   8       12.97       -7.84     23.64 o 
  -9  -6   8        0.24        0.00     30.46 o 
  -8  -6   8        7.66        0.53     25.14 o 
  -7  -6   8       22.08       11.82     16.28 o 
  -6  -6   8       15.82       -7.13     20.29 o 
  -5  -6   8      223.58      219.55     33.45 o 
  -4  -6   8      395.23      376.70     22.21 o 
  -3  -6   8      497.19      503.54     23.38 o 
  -2  -6   8       75.36       99.00     15.03 o 
  -1  -6   8      285.90      299.88     18.26 o 
   0  -6   8     1929.08     1885.97     45.79 o 
   1  -6   8      393.53      356.79     17.10 o 
   2  -6   8      398.87      383.51     14.71 o 
   3  -6   8        8.91       -1.31      7.96 o 
   4  -6   8      237.48      250.24     14.06 o 
   5  -6   8       55.74       52.16     14.62 o 
   6  -6   8       32.63       22.63     20.00 o 
   7  -6   8       36.14       20.83     15.29 o 
   8  -6   8        0.40       13.49     17.72 o 
   9  -6   8       77.02       89.49     22.60 o 
  10  -6   8       59.98       76.46     22.64 o 
  11  -6   8        1.50       13.01     24.08 o 
 -10  -5   8        4.42        6.26     30.58 o 
  -9  -5   8        3.13       11.29     24.27 o 
  -8  -5   8        8.24        8.01     24.15 o 
  -7  -5   8        7.13       17.32     14.64 o 
  -6  -5   8       45.69       24.29     18.57 o 
  -5  -5   8        3.18        5.40     13.23 o 
  -4  -5   8      455.75      436.23     21.76 o 
  -3  -5   8      146.48      152.27     12.43 o 
  -2  -5   8        3.26       -7.16      7.59 o 
  -1  -5   8       33.73       38.50      8.61 o 
   0  -5   8      724.00      781.30     22.63 o 
   1  -5   8      108.44      117.56     21.48 o 
   2  -5   8      200.54      240.64     14.20 o 
   3  -5   8      359.26      311.55     13.91 o 
   4  -5   8       44.50       32.65     11.39 o 
   5  -5   8        5.24       11.15     12.40 o 
   6  -5   8        2.99      -21.09     22.22 o 
   7  -5   8       48.64       36.84     16.06 o 
   8  -5   8       39.95       41.19     18.81 o 
   9  -5   8       42.10       60.65     20.76 o 
  10  -5   8        0.10        5.26     21.71 o 
  11  -5   8        0.02        8.21     25.00 o 
 -11  -4   8       51.80       63.74     34.56 o 
 -10  -4   8       32.63       41.98     29.41 o 
  -9  -4   8      246.81      323.65     37.95 o 
  -8  -4   8      208.72      277.26     23.59 o 
  -7  -4   8        6.86      -10.68     10.68 o 
  -6  -4   8       99.32      157.12     15.12 o 
  -5  -4   8       72.05       54.63     11.36 o 
  -4  -4   8      258.41      280.45     14.29 o 
  -3  -4   8      728.20      724.12     19.93 o 
  -2  -4   8        2.00        2.07      7.33 o 
  -1  -4   8       92.06      112.81     23.41 o 
   0  -4   8       21.18       13.79      7.20 o 
   1  -4   8      365.47      454.95     15.46 o 
   2  -4   8       64.03       73.04     11.32 o 
   3  -4   8      241.41      252.22     13.05 o 
   4  -4   8      259.48      294.68     16.19 o 
   5  -4   8      195.74      152.04     18.54 o 
   6  -4   8       51.72       37.02     30.67 o 
   7  -4   8       55.93       34.51     17.23 o 
   8  -4   8        0.94      -17.45     17.45 o 
   9  -4   8        1.68       28.02     19.44 o 
  10  -4   8        3.28       18.37     23.77 o 
 -11  -3   8       24.45       41.69     31.58 o 
 -10  -3   8       19.81        9.32     18.36 o 
  -9  -3   8      236.82      277.06     53.09 o 
  -8  -3   8       12.82       -1.13     10.68 o 
  -7  -3   8      336.61      391.70     49.23 o 
  -6  -3   8       40.58       39.50     10.85 o 
  -5  -3   8      329.25      283.31     20.55 o 
  -4  -3   8       64.61       88.17     10.37 o 
  -3  -3   8       17.87       10.74      7.37 o 
  -2  -3   8      470.44      458.71     15.05 o 
  -1  -3   8      682.71      698.93     23.36 o 
   0  -3   8      218.15      227.41     11.29 o 
   1  -3   8        3.75        7.86      6.76 o 
   2  -3   8       10.14       -6.04      7.06 o 
   3  -3   8       20.84       18.35      8.68 o 
   4  -3   8      370.81      341.48     16.99 o 
   5  -3   8      286.53      309.11     34.24 o 
   6  -3   8      107.28      130.74     19.60 o 
   7  -3   8       26.76       18.25     16.62 o 
   8  -3   8       19.49       17.75     18.20 o 
   9  -3   8        0.65       21.43     21.44 o 
  10  -3   8        6.49        9.95     27.34 o 
 -12  -2   8        6.10      -17.60     34.21 o 
 -11  -2   8       67.50      114.14     37.13 o 
 -10  -2   8       58.59       59.16     19.32 o 
  -9  -2   8       32.31       23.31     12.49 o 
  -8  -2   8        0.10        6.42     10.66 o 
  -7  -2   8       22.26       19.94     13.73 o 
  -6  -2   8       24.88       46.15     10.34 o 
  -5  -2   8      197.65      244.13     14.11 o 
  -4  -2   8      200.72      181.08     11.75 o 
  -3  -2   8      109.26      121.46     10.19 o 
  -2  -2   8      120.97      134.34     11.32 o 
  -1  -2   8      296.18      328.83     14.52 o 
   0  -2   8       17.85       30.66     10.27 o 
   1  -2   8      180.28      183.67     11.32 o 
   2  -2   8      277.73      303.66     13.42 o 
   3  -2   8       53.31       55.43     13.20 o 
   4  -2   8        8.07       10.76     13.16 o 
   5  -2   8        0.86       15.98     15.12 o 
   6  -2   8       18.39        5.41     15.78 o 
   7  -2   8        6.78        8.97     17.19 o 
   8  -2   8        1.25      -17.84     17.84 o 
   9  -2   8       24.40       36.93     23.30 o 
 -12  -1   8        8.15       40.52     34.97 o 
 -11  -1   8       32.66       19.24     29.53 o 
 -10  -1   8      125.89      167.47     33.91 o 
  -9  -1   8      217.55      237.89     64.44 o 
  -8  -1   8      342.58      377.15     21.43 o 
  -7  -1   8     1267.68     1293.02     29.53 o 
  -6  -1   8      488.03      448.18     16.52 o 
  -5  -1   8      694.23      611.92     17.79 o 
  -4  -1   8      369.45      419.73     13.94 o 
  -3  -1   8      106.26       97.45      8.54 o 
  -2  -1   8      323.35      331.38     11.85 o 
  -1  -1   8      184.35      193.99     10.68 o 
   0  -1   8      338.71      295.39     12.69 o 
   1  -1   8      336.94      321.09     12.96 o 
   2  -1   8      144.45      120.63     13.84 o 
   3  -1   8      986.85      987.76     27.97 o 
   4  -1   8       21.79       21.59     13.62 o 
   5  -1   8       24.51        5.29     14.41 o 
   6  -1   8       74.44       36.50     38.80 o 
   7  -1   8       61.77       20.20     18.19 o 
   8  -1   8       45.44       43.06     21.43 o 
   9  -1   8        3.09       18.39     22.37 o 
 -13   0   8       28.50       15.09     34.67 o 
 -12   0   8      140.64      196.06     41.05 o 
 -11   0   8       83.06       47.19     28.42 o 
 -10   0   8       73.14        9.06     23.68 o 
  -9   0   8       73.08       39.70     19.65 o 
  -8   0   8      358.28      348.18     21.77 o 
  -7   0   8      476.57      442.49     32.66 o 
  -6   0   8      180.56      153.85     16.73 o 
  -5   0   8     1332.32     1361.79     37.44 o 
  -4   0   8     2795.27     2687.30     49.76 o 
  -3   0   8     2190.82     2115.32     35.43 o 
  -2   0   8      905.47      963.48     29.09 o 
  -1   0   8       13.17        5.20      6.74 o 
   0   0   8       28.29       18.58      7.52 o 
   1   0   8      100.70      105.15     11.83 o 
   2   0   8      282.71      291.15     30.64 o 
   3   0   8       22.42        4.48     12.81 o 
   4   0   8       21.88       -1.93     14.26 o 
   5   0   8      247.16      280.16     24.73 o 
   6   0   8       40.39       44.97     19.28 o 
   7   0   8       61.97       66.61     27.57 o 
   8   0   8        1.95        1.07     29.94 o 
 -13   1   8        4.40       54.03     38.47 o 
 -12   1   8        0.01      -28.13     28.13 o 
 -11   1   8       15.49       18.71     28.07 o 
 -10   1   8       47.00        3.51     22.16 o 
  -9   1   8      495.06      513.55     25.84 o 
  -8   1   8      412.66      368.30     22.23 o 
  -7   1   8       54.74       51.29     13.89 o 
  -6   1   8       63.00       61.46     13.39 o 
  -5   1   8      149.06      141.30     28.86 o 
  -4   1   8      102.50       63.44     13.41 o 
  -3   1   8       94.56       87.50     13.60 o 
  -2   1   8      270.62      277.81     17.51 o 
  -1   1   8      459.36      410.24     13.94 o 
   0   1   8       61.83       59.77     10.07 o 
   1   1   8      241.43      274.86     13.90 o 
   2   1   8        0.68        5.99      9.25 o 
   3   1   8       50.32       59.07     15.71 o 
   4   1   8        7.22      -12.02     14.23 o 
   5   1   8        0.10       -0.81     16.93 o 
   6   1   8        2.51        5.46     18.75 o 
   7   1   8        0.52        2.03     20.10 o 
   8   1   8        2.08      -24.85     24.85 o 
 -13   2   8      129.96      134.60     40.29 o 
 -12   2   8      110.17       67.89     35.73 o 
 -11   2   8      130.41      143.55     33.27 o 
 -10   2   8       33.31       27.55     16.41 o 
  -9   2   8        1.65       -2.92     14.31 o 
  -8   2   8      483.83      605.47     27.20 o 
  -7   2   8      140.87      138.30     17.69 o 
  -6   2   8      259.97      286.54     20.77 o 
  -5   2   8        0.81       -0.91     11.34 o 
  -4   2   8        5.55        2.51     10.23 o 
  -3   2   8      970.95      874.13     45.87 o 
  -2   2   8      158.23      146.46     16.40 o 
  -1   2   8      264.76      298.91     21.07 o 
   0   2   8      162.40      152.26     17.09 o 
   1   2   8        7.10        9.83      9.54 o 
   2   2   8       52.82       49.38     13.51 o 
   3   2   8        6.26       16.20     18.68 o 
   4   2   8       10.93       11.23     16.41 o 
   5   2   8       13.39       14.30     18.70 o 
   6   2   8        1.65       -0.01     50.78 o 
   7   2   8        0.46       24.85     24.93 o 
 -12   3   8       34.42       60.23     33.45 o 
 -11   3   8      300.12      347.21     28.06 o 
 -10   3   8      208.30      259.10     62.01 o 
  -9   3   8      849.29      903.73     65.02 o 
  -8   3   8      426.97      406.01     24.05 o 
  -7   3   8      420.40      386.60     23.10 o 
  -6   3   8      749.54      754.88     29.87 o 
  -5   3   8      505.03      563.79     44.15 o 
  -4   3   8      676.91      628.92     26.66 o 
  -3   3   8       54.98       79.51     24.27 o 
  -2   3   8      428.14      468.76     22.36 o 
  -1   3   8      859.09      818.44     29.86 o 
   0   3   8      460.64      409.50     22.14 o 
   1   3   8       59.51       68.13     15.63 o 
   2   3   8       39.71       50.23     26.84 o 
   3   3   8      103.91       81.22     19.30 o 
   4   3   8       79.18       75.41     20.81 o 
   5   3   8        7.60        8.03     21.61 o 
   6   3   8        2.86      -17.16     22.92 o 
 -14   4   8       74.15      104.55     44.67 o 
 -13   4   8        6.78       20.00     34.79 o 
 -12   4   8        1.29      -25.03     25.03 o 
 -11   4   8        7.48       33.22     18.61 o 
 -10   4   8      147.23      152.72     22.51 o 
  -9   4   8      399.60      376.02     23.65 o 
  -8   4   8       82.80       73.59     16.41 o 
  -7   4   8      700.72      674.23     28.54 o 
  -6   4   8        8.12       -8.28     12.49 o 
  -5   4   8       58.22       47.20     22.54 o 
  -4   4   8      219.27      251.99     27.72 o 
  -3   4   8      742.95      823.85     31.66 o 
  -2   4   8     1198.40     1177.01     37.63 o 
  -1   4   8       42.23       67.59     15.92 o 
   0   4   8      198.51      274.51     22.58 o 
   1   4   8        1.46       -7.31     14.08 o 
   2   4   8       70.91       28.24     29.29 o 
   3   4   8       80.12      111.04     33.45 o 
   4   4   8        0.23       12.22     31.05 o 
   5   4   8        0.82       -3.27     32.51 o 
 -14   5   8       22.24       26.96     34.15 o 
 -13   5   8        6.29        9.24     32.80 o 
 -12   5   8        0.75       18.42     26.55 o 
 -11   5   8        7.80        4.61     19.42 o 
 -10   5   8        0.50       18.00     21.90 o 
  -9   5   8      329.32      356.60     27.76 o 
  -8   5   8       54.90       31.90     16.26 o 
  -7   5   8      238.32      191.03     21.33 o 
  -6   5   8        6.80        2.24     21.81 o 
  -5   5   8       87.58       84.42     17.31 o 
  -4   5   8       54.25       29.30     15.17 o 
  -3   5   8       66.32       99.06     17.49 o 
  -2   5   8        0.06        7.58     14.56 o 
  -1   5   8        0.12        2.14     14.20 o 
   0   5   8       38.37       48.68     16.50 o 
   1   5   8        0.81        7.72     26.20 o 
   2   5   8       32.51       92.85     31.28 o 
   3   5   8        0.02        6.78     30.99 o 
   4   5   8        2.84      -13.86     34.56 o 
 -13   6   8       12.48       -1.29     31.93 o 
 -12   6   8      141.63      166.17     24.39 o 
 -11   6   8       66.36       68.94     20.61 o 
 -10   6   8       68.94       59.11     18.99 o 
  -9   6   8       85.76       68.01     45.32 o 
  -8   6   8        6.25        2.30     15.21 o 
  -7   6   8      362.80      403.17     28.89 o 
  -6   6   8       92.92       73.88     17.69 o 
  -5   6   8       17.65        3.47     20.29 o 
  -4   6   8       64.26       62.52     15.95 o 
  -3   6   8        2.87       12.05     15.32 o 
  -2   6   8      280.41      332.16     25.75 o 
  -1   6   8       39.75       40.31     17.09 o 
   0   6   8       31.33       45.60     18.05 o 
   1   6   8       14.25      -19.65     27.66 o 
   2   6   8        5.30       21.81     27.01 o 
   3   6   8        2.23      -14.74     31.75 o 
 -13   7   8       20.80        9.24     33.91 o 
 -12   7   8       40.42        2.01     20.69 o 
 -11   7   8       59.78       77.16     21.42 o 
 -10   7   8       60.84       43.73     19.59 o 
  -9   7   8       11.10       28.94     17.39 o 
  -8   7   8      135.97      166.33     23.16 o 
  -7   7   8      137.22      205.69     25.00 o 
  -6   7   8      115.08      118.99     21.46 o 
  -5   7   8       34.94       22.71     17.28 o 
  -4   7   8       57.83       40.69     17.72 o 
  -3   7   8       24.24       24.71     31.52 o 
  -2   7   8        0.31       -2.07     16.81 o 
  -1   7   8       11.27       40.42     19.31 o 
   0   7   8       83.53      161.56     37.95 o 
   1   7   8        3.39      -30.52     30.52 o 
   2   7   8       22.93       -4.44     30.70 o 
 -13   8   8        1.26       37.95     37.71 o 
 -12   8   8        7.54       -8.60     25.64 o 
 -11   8   8        1.22      -19.84     19.84 o 
 -10   8   8        2.16      -16.61     16.61 o 
  -9   8   8        1.51      -17.20     18.31 o 
  -8   8   8       24.93       29.15     21.11 o 
  -7   8   8        0.64       14.71     17.51 o 
  -6   8   8       27.04       -3.37     17.04 o 
  -5   8   8        6.69        5.57     20.20 o 
  -4   8   8       15.80       23.58     27.95 o 
  -3   8   8        3.76      -15.04     17.21 o 
  -2   8   8       56.12       19.67     19.42 o 
  -1   8   8        9.72        9.22     20.93 o 
   0   8   8        2.23       27.72     34.91 o 
   1   8   8        7.28       40.40     36.14 o 
 -12   9   8        7.30        4.96     23.40 o 
 -11   9   8       19.01       22.90     21.33 o 
 -10   9   8       69.03       64.26     23.43 o 
  -9   9   8       15.92       -0.34     36.49 o 
  -8   9   8       20.24        6.63     18.33 o 
  -7   9   8       16.04        6.48     19.66 o 
  -6   9   8       11.98       22.18     20.56 o 
  -5   9   8       19.45       15.47     19.09 o 
  -4   9   8        1.76       26.57     20.71 o 
  -3   9   8        0.37       12.60     20.70 o 
  -2   9   8       11.43       12.20     21.99 o 
  -1   9   8        2.46       19.65     35.90 o 
 -11  10   8       13.13       44.10     27.52 o 
 -10  10   8        0.30      -23.89     23.89 o 
  -9  10   8       29.10       20.48     23.13 o 
  -8  10   8       31.38       24.20     22.20 o 
  -7  10   8        7.01       -8.84     53.47 o 
  -6  10   8       38.33       82.89     25.14 o 
  -5  10   8       15.86       16.19     28.45 o 
  -4  10   8       31.59       90.58     25.07 o 
  -3  10   8        2.41       41.34     33.91 o 
  -9  11   8        0.17       24.47     25.78 o 
  -8  11   8       11.11       21.16     36.02 o 
  -7  11   8        1.44      -16.49     33.33 o 
  -6  11   8        0.30      -29.94     29.94 o 
   1 -14   9        7.12       10.79     26.46 o 
   2 -14   9       17.85       19.44     21.80 o 
   3 -14   9        0.57      -15.65     19.31 o 
   4 -14   9        0.14       -1.77     21.64 o 
   5 -14   9       12.17      -21.58     21.58 o 
   6 -14   9        5.30        4.88     20.87 o 
   7 -14   9       30.91       22.87     28.36 o 
   8 -14   9       24.25       47.54     34.97 o 
  -1 -13   9        0.59      -19.46     21.79 o 
   0 -13   9        2.04        6.46     20.39 o 
   1 -13   9        1.57      -12.25     20.68 o 
   2 -13   9        4.38       -2.62     19.19 o 
   3 -13   9        3.80       33.79     20.12 o 
   4 -13   9        9.31      -15.73     17.80 o 
   5 -13   9       23.48       13.92     26.90 o 
   6 -13   9       20.21        8.43     19.16 o 
   7 -13   9        2.52        9.87     21.26 o 
   8 -13   9        0.17       37.07     31.46 o 
   9 -13   9       11.53       33.04     35.08 o 
  -3 -12   9       27.17        1.15     21.71 o 
  -2 -12   9       13.39       -0.42     20.98 o 
  -1 -12   9       23.57       -8.19     19.47 o 
   0 -12   9       32.76       29.61     18.38 o 
   1 -12   9       25.78       18.98     19.48 o 
   2 -12   9       57.60       59.53     25.70 o 
   3 -12   9       46.79       27.37     19.14 o 
   4 -12   9       20.15       23.94     19.41 o 
   5 -12   9       50.33       51.75     19.87 o 
   6 -12   9        5.45        4.11     17.88 o 
   7 -12   9       15.05       -5.31     17.86 o 
   8 -12   9        9.80        1.23     26.84 o 
   9 -12   9       29.52       25.20     31.87 o 
  10 -12   9       24.12        7.31     31.98 o 
  -4 -11   9       21.39       62.28     23.95 o 
  -3 -11   9       30.48       42.02     22.15 o 
  -2 -11   9        8.66       -9.50     18.39 o 
  -1 -11   9       40.32       42.95     18.71 o 
   0 -11   9       24.07       10.23     31.78 o 
   1 -11   9       67.07       62.09     18.05 o 
   2 -11   9      144.58      189.24     23.52 o 
   3 -11   9      104.65      104.69     27.83 o 
   4 -11   9      168.71      179.01     23.89 o 
   5 -11   9      108.22      104.70     34.79 o 
   6 -11   9       38.34       67.89     19.87 o 
   7 -11   9       23.11       38.47     25.67 o 
   8 -11   9       37.55       58.41     29.88 o 
   9 -11   9       39.57       44.50     31.17 o 
  10 -11   9        0.26       13.74     32.04 o 
  -6 -10   9        9.23        2.05     30.64 o 
  -5 -10   9       39.70       51.65     21.61 o 
  -4 -10   9       45.72       50.91     20.63 o 
  -3 -10   9      155.22      209.68     65.75 o 
  -2 -10   9        0.86        8.00     17.79 o 
  -1 -10   9        5.95        6.71     16.96 o 
   0 -10   9        3.59       21.49     15.99 o 
   1 -10   9       30.94       48.90     16.99 o 
   2 -10   9        1.66       -9.40     13.72 o 
   3 -10   9       75.03       65.36     17.22 o 
   4 -10   9       50.18       62.87     16.39 o 
   5 -10   9        4.06       20.58     16.34 o 
   6 -10   9        0.32       -6.81     14.83 o 
   7 -10   9        9.48        7.66     23.39 o 
   8 -10   9       44.38       70.58     28.24 o 
  10 -10   9        0.79       15.96     29.35 o 
  -7  -9   9        4.03       -8.83     34.03 o 
  -6  -9   9        0.97       65.11     23.73 o 
  -5  -9   9        3.16       20.95     17.79 o 
  -4  -9   9       35.67       18.68     17.62 o 
  -3  -9   9      172.40      165.43     38.88 o 
  -2  -9   9      244.63      241.92     23.81 o 
  -1  -9   9      934.47      942.19     35.20 o 
   0  -9   9      291.72      357.24     50.61 o 
   1  -9   9      224.88      198.00     20.89 o 
   2  -9   9       79.80       69.86     17.28 o 
   3  -9   9        4.39        5.43     14.22 o 
   4  -9   9       89.13      130.06     18.71 o 
   5  -9   9       10.48       11.88     14.25 o 
   6  -9   9       16.24       12.91     14.54 o 
   7  -9   9       16.25       -0.12     20.41 o 
   8  -9   9       17.12       -5.20     21.05 o 
   9  -9   9       43.77       26.14     25.55 o 
  10  -9   9       25.51       21.40     29.41 o 
  -8  -8   9       11.64       55.96     36.08 o 
  -7  -8   9        0.40       11.40     28.48 o 
  -6  -8   9        2.35       -6.30     41.87 o 
  -5  -8   9       35.46       60.58     19.12 o 
  -4  -8   9      152.76      151.99     27.54 o 
  -3  -8   9        3.24        1.25     15.12 o 
  -2  -8   9       19.88       24.76     14.82 o 
  -1  -8   9       27.54       36.19     13.95 o 
   0  -8   9      255.39      230.63     33.30 o 
   1  -8   9      153.17      155.92     19.13 o 
   2  -8   9      440.72      473.29     24.53 o 
   3  -8   9      951.38      886.43     32.66 o 
   4  -8   9      452.01      442.87     23.52 o 
   5  -8   9      297.96      353.36     26.31 o 
   6  -8   9       41.57       37.01     22.39 o 
   7  -8   9        1.41      -21.05     21.05 o 
   8  -8   9        3.22       -6.84     24.85 o 
   9  -8   9        0.91      -18.03     18.90 o 
  10  -8   9       18.13       30.27     22.01 o 
  -8  -7   9        0.50        2.92     27.42 o 
  -7  -7   9       26.53       14.84     18.91 o 
  -6  -7   9      115.64      128.29     21.72 o 
  -5  -7   9        5.87      -22.85     24.27 o 
  -4  -7   9        5.00      -10.18     19.33 o 
  -3  -7   9      158.03      152.41     18.89 o 
  -2  -7   9      391.78      369.46     23.13 o 
  -1  -7   9       37.02       40.12     13.84 o 
   0  -7   9       28.29       10.93     13.01 o 
   1  -7   9      773.26      701.67     27.32 o 
   2  -7   9       21.95       11.41     12.36 o 
   3  -7   9        7.68        5.54     12.17 o 
   4  -7   9      161.53      196.54     18.91 o 
   5  -7   9       78.73       53.88     15.08 o 
   6  -7   9       30.68       15.49     14.74 o 
   7  -7   9      329.65      368.68     24.31 o 
   8  -7   9        4.21        3.18     18.36 o 
   9  -7   9       48.84       79.07     22.98 o 
  10  -7   9        9.31       23.69     22.16 o 
  -9  -6   9       91.06      149.34     35.26 o 
  -8  -6   9        0.23        3.16     26.31 o 
  -7  -6   9       23.55       18.45     17.22 o 
  -6  -6   9        3.97       -1.44     16.72 o 
  -5  -6   9       50.68       33.22     26.96 o 
  -4  -6   9      172.57      215.37     21.47 o 
  -3  -6   9      238.75      291.80     23.02 o 
  -2  -6   9      446.52      431.52     31.66 o 
  -1  -6   9        2.35        5.28     10.40 o 
   0  -6   9        1.32       10.45     17.51 o 
   1  -6   9       44.76       34.87      9.99 o 
   2  -6   9       44.50       18.95      9.46 o 
   3  -6   9       16.65       22.33     10.08 o 
   4  -6   9       51.94       36.74     18.86 o 
   5  -6   9      461.97      523.28     24.92 o 
   6  -6   9       17.58       11.38     14.53 o 
   7  -6   9        1.70      -14.39     14.92 o 
   8  -6   9       32.64       42.88     18.51 o 
   9  -6   9      148.14      126.12     23.08 o 
  10  -6   9        3.48       -4.56     26.55 o 
 -10  -5   9       60.83      112.68     37.25 o 
  -9  -5   9      125.35      189.74     34.38 o 
  -8  -5   9       69.36       85.10     26.60 o 
  -7  -5   9       78.95       48.06     26.63 o 
  -6  -5   9       20.31       28.43     14.18 o 
  -5  -5   9      174.67      222.69     30.76 o 
  -4  -5   9        1.62        8.52     11.62 o 
  -3  -5   9      744.28      824.48     29.43 o 
  -2  -5   9      359.57      348.62     15.06 o 
  -1  -5   9      846.91      874.91     22.46 o 
   0  -5   9     1861.39     1934.63     36.98 o 
   1  -5   9      909.18      877.46     23.01 o 
   2  -5   9      392.06      404.39     16.22 o 
   3  -5   9        7.57       13.54      8.77 o 
   4  -5   9       76.96       87.12     16.32 o 
   5  -5   9       84.31       84.78     32.95 o 
   6  -5   9       20.28       10.73     14.37 o 
   7  -5   9      155.87      151.71     21.59 o 
   8  -5   9        3.11        3.17     17.94 o 
   9  -5   9        0.76       14.33     20.20 o 
  10  -5   9       11.76       -3.36     21.54 o 
 -10  -4   9       13.27       18.48     27.19 o 
  -9  -4   9       12.02       29.59     25.79 o 
  -8  -4   9        0.11       15.86     15.40 o 
  -7  -4   9       17.69        7.88     14.10 o 
  -6  -4   9      251.30      227.23     24.85 o 
  -5  -4   9       17.66        2.91      9.90 o 
  -4  -4   9        0.39        0.70      8.77 o 
  -3  -4   9        7.28        0.67      8.39 o 
  -2  -4   9      114.27      109.47     11.19 o 
  -1  -4   9     1182.50     1073.75     25.03 o 
   0  -4   9      277.69      246.59     13.19 o 
   1  -4   9      190.58      237.18     17.25 o 
   2  -4   9      356.76      362.17     14.86 o 
   3  -4   9       58.28       67.80     17.40 o 
   4  -4   9      850.17      878.80     26.25 o 
   5  -4   9       40.63       35.26     14.28 o 
   6  -4   9       79.96       65.81     17.26 o 
   7  -4   9        4.37       -9.39     18.08 o 
   8  -4   9       22.15        4.25     18.40 o 
   9  -4   9       19.56       38.88     31.87 o 
  10  -4   9        0.37      -16.61     24.65 o 
 -10  -3   9       93.33      172.84     34.21 o 
  -9  -3   9       24.51        4.41     15.84 o 
  -8  -3   9      571.33      585.31     37.78 o 
  -7  -3   9      286.29      320.21     17.04 o 
  -6  -3   9      199.35      209.05     42.66 o 
  -5  -3   9      144.19      159.14     13.90 o 
  -4  -3   9       53.40       60.62     10.00 o 
  -3  -3   9      302.24      303.77     13.85 o 
  -2  -3   9        7.96        7.16      8.02 o 
  -1  -3   9       24.73       15.23      7.95 o 
   0  -3   9        7.34       -0.33      6.89 o 
   1  -3   9      261.96      267.68     12.59 o 
   2  -3   9       23.45       30.14      8.81 o 
   3  -3   9       42.14       45.29     10.41 o 
   4  -3   9        2.57       33.55     21.63 o 
   5  -3   9        0.21        0.30     13.31 o 
   6  -3   9       35.62       15.83     16.91 o 
   7  -3   9       56.82       28.71     20.31 o 
   8  -3   9        0.50      -11.76     27.54 o 
   9  -3   9        0.12       16.63     21.84 o 
 -12  -2   9       28.15       96.71     39.29 o 
 -11  -2   9        6.06        3.45     34.21 o 
 -10  -2   9        8.57        8.71     27.01 o 
  -9  -2   9      217.24      234.19     25.03 o 
  -8  -2   9      300.26      323.44     25.29 o 
  -7  -2   9      334.28      310.20     16.46 o 
  -6  -2   9      651.28      671.28     21.08 o 
  -5  -2   9      620.91      674.83     19.81 o 
  -4  -2   9     1255.66     1152.40     25.64 o 
  -3  -2   9      754.62      661.23     18.34 o 
  -2  -2   9      374.01      363.21     13.90 o 
  -1  -2   9     1092.75     1009.80     26.40 o 
   0  -2   9      160.86      187.74     11.93 o 
   1  -2   9      336.00      332.22     13.98 o 
   2  -2   9      233.54      246.87     20.37 o 
   3  -2   9       21.14       25.08      9.67 o 
   4  -2   9        3.39      -14.16     14.16 o 
   5  -2   9        0.37       -1.10     24.59 o 
   6  -2   9      193.71      147.79     20.28 o 
   7  -2   9       81.22       60.68     20.82 o 
   8  -2   9       27.66       59.20     24.06 o 
   9  -2   9        3.04        2.27     24.50 o 
 -12  -1   9       28.29       10.64     34.85 o 
 -11  -1   9       10.40       25.32     30.99 o 
 -10  -1   9       90.87       45.08     29.24 o 
  -9  -1   9        4.44       -2.46     15.75 o 
  -8  -1   9        3.76       -4.41     13.71 o 
  -7  -1   9      371.24      394.01     58.41 o 
  -6  -1   9       19.76       31.79     12.90 o 
  -5  -1   9       65.23       27.50     12.67 o 
  -4  -1   9      572.78      460.03     37.45 o 
  -3  -1   9      124.89      141.98     10.15 o 
  -2  -1   9     1323.67     1333.55     26.82 o 
  -1  -1   9        9.91        4.64      9.04 o 
   0  -1   9       47.97       35.75     14.46 o 
   1  -1   9      690.57      648.50     19.11 o 
   2  -1   9      162.17      167.12     13.77 o 
   3  -1   9      159.25      151.39     18.36 o 
   4  -1   9        1.64      -18.57     18.57 o 
   5  -1   9       96.80       88.54     43.74 o 
   6  -1   9       19.83       24.05     23.94 o 
   7  -1   9        7.45      -18.72     18.72 o 
   8  -1   9        8.45      -19.94     22.32 o 
 -13   0   9        3.09        0.47     39.47 o 
 -11   0   9       32.18       53.15     32.86 o 
 -10   0   9       36.16       68.06     37.28 o 
  -9   0   9       11.65       13.05     14.51 o 
  -8   0   9       75.06       70.24     16.79 o 
  -7   0   9      294.39      290.70     25.87 o 
  -6   0   9      693.27      787.36     29.24 o 
  -5   0   9        2.63        1.17     11.43 o 
  -4   0   9       11.42        9.77     11.54 o 
  -3   0   9       10.72       12.08     11.64 o 
  -2   0   9       37.72       29.04     11.38 o 
  -1   0   9      214.76      214.84     18.27 o 
   0   0   9      312.74      321.61     14.72 o 
   1   0   9        7.25       12.40      9.04 o 
   2   0   9        2.86       -2.05      9.52 o 
   3   0   9       80.07       41.95     15.00 o 
   4   0   9        0.60       10.40     15.63 o 
   5   0   9       69.49       36.47     18.32 o 
   6   0   9        5.08       21.67     19.47 o 
   7   0   9        5.18       18.84     22.39 o 
   8   0   9        0.25       -4.52     26.08 o 
 -12   1   9      162.32      143.61     40.35 o 
 -11   1   9      171.36      122.73     35.84 o 
 -10   1   9        1.13        3.08     16.38 o 
  -9   1   9       29.51       35.10     16.67 o 
  -8   1   9       17.55       26.37     14.55 o 
  -7   1   9      460.47      482.70     24.85 o 
  -6   1   9      125.70      140.39     18.38 o 
  -5   1   9      302.26      314.99     21.74 o 
  -4   1   9      729.45      760.76     28.38 o 
  -3   1   9      705.78      744.55     27.59 o 
  -2   1   9      948.48      953.60     43.77 o 
  -1   1   9      170.92      175.39     29.35 o 
   0   1   9      426.52      431.70     22.40 o 
   1   1   9        5.37        0.66     16.49 o 
   2   1   9       34.12       25.41     17.51 o 
   3   1   9        0.63      -14.03     14.03 o 
   4   1   9       36.10       -1.92     17.07 o 
   5   1   9       22.40       24.20     24.15 o 
   6   1   9       12.74       -7.71     21.09 o 
   7   1   9        0.40      -18.61     23.68 o 
 -13   2   9       64.55       45.14     38.30 o 
 -12   2   9       34.87        6.67     28.77 o 
 -11   2   9        2.74        3.69     18.40 o 
 -10   2   9       39.28        5.10     16.52 o 
  -9   2   9       97.13       49.38     16.91 o 
  -8   2   9      708.09      700.87     29.15 o 
  -7   2   9      574.99      598.73     28.06 o 
  -6   2   9       26.99       17.30     13.47 o 
  -5   2   9      287.50      248.77     31.78 o 
  -4   2   9       91.77      116.56     17.00 o 
  -3   2   9      127.84      153.65     17.71 o 
  -2   2   9      166.07      155.52     17.89 o 
  -1   2   9      540.48      561.43     25.39 o 
   0   2   9      686.15      745.57     28.78 o 
   1   2   9      134.06      162.29     18.14 o 
   2   2   9      200.57      213.42     36.60 o 
   3   2   9        0.32       -2.69     25.08 o 
   4   2   9       10.89        0.82     28.07 o 
   5   2   9        0.18      -25.26     25.26 o 
   6   2   9        5.97      -15.72     23.93 o 
 -13   3   9        0.02      -15.79     36.02 o 
 -12   3   9       70.96       61.92     32.63 o 
 -11   3   9       14.18      -12.34     18.09 o 
 -10   3   9       59.81       48.01     18.89 o 
  -9   3   9       66.96       54.94     17.81 o 
  -8   3   9        4.56       -1.22     14.31 o 
  -7   3   9        1.32       -5.70     17.48 o 
  -6   3   9      294.84      256.68     22.96 o 
  -5   3   9       45.06       29.07     15.24 o 
  -4   3   9      113.77      182.13     22.07 o 
  -3   3   9       54.13       27.26     13.96 o 
  -2   3   9        1.70        1.96     12.77 o 
  -1   3   9       28.13       30.20     14.41 o 
   0   3   9        1.67        5.12     13.63 o 
   1   3   9       32.91       31.28     14.98 o 
   2   3   9       54.38       52.45     27.60 o 
   3   3   9       47.25       72.16     32.63 o 
   4   3   9       13.49        0.35     32.39 o 
   5   3   9        1.16      -17.83     33.27 o 
 -13   4   9       59.43       69.17     37.31 o 
 -12   4   9       55.84       63.68     31.17 o 
 -11   4   9      103.87      133.88     22.17 o 
 -10   4   9      145.05      180.01     24.31 o 
  -9   4   9      483.95      506.17     28.42 o 
  -8   4   9      215.79      221.42     37.33 o 
  -7   4   9       86.84      103.88     18.91 o 
  -6   4   9      519.39      520.99     27.37 o 
  -5   4   9      326.84      318.31     34.38 o 
  -4   4   9        9.26        6.48     14.89 o 
  -3   4   9       47.34       48.17     16.44 o 
  -2   4   9       35.87       54.26     18.92 o 
  -1   4   9       11.39        4.10     15.26 o 
   0   4   9       64.50       75.54     17.31 o 
   1   4   9       27.81      -23.86     23.86 o 
   2   4   9       36.50       23.27     29.35 o 
   3   4   9        4.82       25.79     32.34 o 
   4   4   9        4.42       49.12     37.19 o 
 -13   5   9       47.18       -0.35     33.91 o 
 -12   5   9       43.80       32.42     21.09 o 
 -11   5   9      156.36      134.46     23.86 o 
 -10   5   9       66.01       41.60     18.96 o 
  -9   5   9      156.74      153.64     22.45 o 
  -8   5   9        1.58       -2.38     16.30 o 
  -7   5   9      383.85      403.59     24.60 o 
  -6   5   9      626.79      584.57     29.20 o 
  -5   5   9      187.16      229.07     23.80 o 
  -4   5   9      125.16      159.95     21.16 o 
  -3   5   9       27.58       33.60     24.09 o 
  -2   5   9      114.07      158.67     40.67 o 
  -1   5   9      147.22      196.51     24.94 o 
   0   5   9        1.37      -11.47     15.49 o 
   1   5   9       29.51       51.40     31.63 o 
   2   5   9       13.92       13.68     32.51 o 
   3   5   9        1.56      -27.77     32.63 o 
 -13   6   9        2.90        3.51     34.62 o 
 -12   6   9        1.53       45.23     40.70 o 
 -11   6   9        7.88        6.06     20.26 o 
 -10   6   9        2.93       13.22     19.54 o 
  -9   6   9       10.60       11.84     17.33 o 
  -8   6   9        5.32       18.67     17.75 o 
  -7   6   9        0.91        0.62     15.64 o 
  -6   6   9       15.07       -3.03     14.95 o 
  -5   6   9       53.77       56.58     18.30 o 
  -4   6   9       29.81       31.34     17.02 o 
  -3   6   9       14.08        2.62     16.26 o 
  -2   6   9        1.58        7.44     17.72 o 
  -1   6   9       20.92       21.80     18.13 o 
   0   6   9       29.39       65.84     32.92 o 
   1   6   9       34.59       71.80     32.80 o 
   2   6   9        3.90       14.56     36.37 o 
 -13   7   9        0.90       -1.81     37.07 o 
 -12   7   9       17.88        5.00     23.50 o 
 -11   7   9       69.28       42.85     21.77 o 
 -10   7   9       57.87       57.35     21.53 o 
  -9   7   9       62.24       73.16     20.62 o 
  -8   7   9       10.48        1.19     29.73 o 
  -7   7   9       17.30        8.99     18.22 o 
  -6   7   9       62.66       68.68     19.92 o 
  -5   7   9       52.46       39.64     19.04 o 
  -4   7   9       11.95       25.50     17.97 o 
  -3   7   9        0.79       -4.33     18.25 o 
  -2   7   9        2.02      -17.25     18.55 o 
  -1   7   9        0.40       50.90     22.02 o 
   0   7   9        7.16       17.13     32.69 o 
   1   7   9        8.45       35.03     38.83 o 
 -12   8   9       63.91       59.50     61.16 o 
 -11   8   9        8.78       11.84     22.71 o 
 -10   8   9       53.65       70.97     24.69 o 
  -9   8   9       93.47      126.30     24.21 o 
  -8   8   9       45.36       53.37     21.21 o 
  -7   8   9      131.50      179.11     37.36 o 
  -6   8   9        7.70       57.55     21.05 o 
  -5   8   9       50.63       57.84     32.60 o 
  -4   8   9       92.81      107.53     23.48 o 
  -3   8   9       28.91       36.31     21.27 o 
  -2   8   9        4.57      -16.24     23.89 o 
  -1   8   9        4.29      -33.80     33.80 o 
 -11   9   9        4.90       -7.21     24.90 o 
 -10   9   9       25.35       -7.51     21.52 o 
  -9   9   9        1.85        6.35     21.52 o 
  -8   9   9       21.52       27.52     41.14 o 
  -7   9   9        9.48       30.69     29.09 o 
  -6   9   9       18.80       14.00     20.81 o 
  -5   9   9       35.11       58.80     24.06 o 
  -4   9   9        1.45       13.33     42.22 o 
  -3   9   9       18.76       13.93     23.88 o 
  -2   9   9       10.54       11.14     37.07 o 
 -10  10   9        4.71        2.08     25.41 o 
  -9  10   9        1.25      -10.24     23.03 o 
  -8  10   9        8.05       28.23     24.41 o 
  -7  10   9        0.85      -20.71     20.71 o 
  -6  10   9        3.48       26.75     24.69 o 
  -5  10   9        4.33       -8.29     25.19 o 
   2 -14  10        2.34      -11.64     22.54 o 
   3 -14  10        5.57       16.71     22.95 o 
   4 -14  10        2.54       -4.70     21.29 o 
   5 -14  10       17.76       23.73     22.39 o 
   6 -14  10       17.27       58.86     23.19 o 
   7 -14  10        0.43      -14.09     22.76 o 
  -1 -13  10        0.32       11.87     23.18 o 
   0 -13  10        6.66      -13.56     21.34 o 
   1 -13  10        5.06       20.22     30.73 o 
   2 -13  10        4.72       -6.17     18.75 o 
   3 -13  10       27.13        4.91     19.91 o 
   4 -13  10        0.70      -15.81     20.93 o 
   5 -13  10        6.27      -10.35     20.34 o 
   6 -13  10        2.70       25.07     21.79 o 
   7 -13  10       20.30       31.39     23.02 o 
   8 -13  10       29.47       37.60     34.15 o 
  -3 -12  10        0.07      -23.07     23.07 o 
  -2 -12  10        5.88       36.58     46.95 o 
  -1 -12  10        0.21        6.62     19.63 o 
   0 -12  10        0.43        5.88     20.19 o 
   1 -12  10        0.08      -11.60     19.62 o 
   2 -12  10        9.60       25.20     18.56 o 
   3 -12  10        0.08       12.81     17.22 o 
   4 -12  10        1.89        2.95     17.87 o 
   5 -12  10       20.32        9.77     19.27 o 
   6 -12  10        0.06       13.63     20.04 o 
   7 -12  10        0.51       -1.87     29.59 o 
   8 -12  10        4.46       46.49     30.23 o 
   9 -12  10        1.72      -30.23     30.23 o 
  -4 -11  10        9.28       -7.96     23.47 o 
  -3 -11  10        8.94       12.60     21.18 o 
  -2 -11  10       53.67       26.10     18.86 o 
  -1 -11  10      150.91      186.69     45.43 o 
   0 -11  10       57.73       61.97     19.04 o 
   1 -11  10       14.34       24.18     41.14 o 
   2 -11  10        6.63       -5.75     15.97 o 
   3 -11  10       12.69       -4.01     16.37 o 
   4 -11  10        1.11      -14.54     14.54 o 
   5 -11  10        2.68       10.37     28.30 o 
   6 -11  10       13.36        8.74     17.48 o 
   7 -11  10        0.03       10.58     27.25 o 
   8 -11  10        0.14        7.37     30.70 o 
   9 -11  10        1.46       57.95     33.74 o 
  -5 -10  10        4.71       10.65     21.88 o 
  -4 -10  10        0.22       20.04     20.71 o 
  -3 -10  10       29.90       30.66     19.36 o 
  -2 -10  10       81.10      128.65     21.27 o 
  -1 -10  10      124.79       76.10     19.56 o 
   0 -10  10       38.88       34.30     21.11 o 
   1 -10  10       83.77      103.70     19.51 o 
   2 -10  10      160.04      157.81     45.52 o 
   3 -10  10       22.43       25.65     16.00 o 
   4 -10  10      115.22      123.37     20.21 o 
   5 -10  10      127.22      109.86     20.05 o 
   6 -10  10      121.92      159.16     22.05 o 
   7 -10  10        8.32      -13.97     26.84 o 
   8 -10  10        1.60       22.39     27.19 o 
   9 -10  10       27.41       24.27     29.65 o 
  10 -10  10        4.78       56.60     36.60 o 
  -6  -9  10        9.00       30.74     22.20 o 
  -5  -9  10       16.70       18.89     18.49 o 
  -4  -9  10       12.14       15.55     18.35 o 
  -3  -9  10      113.78      116.05     21.00 o 
  -2  -9  10       20.43       29.95     15.84 o 
  -1  -9  10        1.14       -6.98     12.89 o 
   0  -9  10       34.89       20.69     30.35 o 
   1  -9  10       29.22       43.35     20.90 o 
   2  -9  10       36.07       34.06     14.94 o 
   3  -9  10        5.38       -3.11     13.66 o 
   4  -9  10       76.36       92.29     18.70 o 
   5  -9  10       69.08       70.62     17.42 o 
   6  -9  10       88.27       53.33     24.09 o 
   7  -9  10        2.92      -20.70     20.70 o 
   8  -9  10       29.99        3.10     28.65 o 
   9  -9  10       41.71       56.60     34.97 o 
  10  -9  10        0.87       56.60     31.69 o 
  -7  -8  10       12.31      -20.41     42.19 o 
  -6  -8  10        0.37       -3.82     18.91 o 
  -5  -8  10       31.90       25.66     17.24 o 
  -4  -8  10       15.30        4.28     16.73 o 
  -3  -8  10       84.26       85.95     26.87 o 
  -2  -8  10       20.82       27.61     15.56 o 
  -1  -8  10      459.13      503.01     25.88 o 
   0  -8  10      255.79      260.96     43.71 o 
   1  -8  10     1537.14     1679.39     47.64 o 
   2  -8  10      316.11      385.22     23.03 o 
   3  -8  10        8.06       27.62     14.57 o 
   4  -8  10       37.24       30.45     14.29 o 
   5  -8  10        3.90        9.30     12.70 o 
   6  -8  10       47.41       54.91     24.50 o 
   8  -8  10        1.88      -26.31     26.31 o 
   9  -8  10        6.88       19.47     27.77 o 
  10  -8  10        1.69       25.14     31.81 o 
  -8  -7  10       17.06      -29.29     29.29 o 
  -7  -7  10       74.15       76.57     22.71 o 
  -6  -7  10       50.87       43.42     32.57 o 
  -5  -7  10        0.49       -9.28     14.78 o 
  -4  -7  10      142.07      177.92     64.61 o 
  -3  -7  10       25.92       48.65     15.60 o 
  -2  -7  10        5.89       12.19     13.49 o 
  -1  -7  10       14.95        8.70     12.97 o 
   0  -7  10      165.34      146.30     18.57 o 
   1  -7  10     1841.81     1897.62     62.24 o 
   2  -7  10      159.27      144.86     19.30 o 
   3  -7  10      861.80      878.18     32.15 o 
   4  -7  10      690.32      703.44     28.47 o 
   5  -7  10      231.10      305.11     34.26 o 
   6  -7  10      175.23      138.87     29.12 o 
   7  -7  10       10.87        7.13     20.82 o 
   8  -7  10       99.25       95.71     24.04 o 
   9  -7  10        1.74       -2.71     21.48 o 
  10  -7  10        0.34       -0.29     25.58 o 
  -9  -6  10       20.27       64.73     31.46 o 
  -8  -6  10       36.07       11.51     28.30 o 
  -7  -6  10      219.81      285.32     83.56 o 
  -6  -6  10       71.88       78.68     18.12 o 
  -5  -6  10      335.06      348.95     30.49 o 
  -4  -6  10       56.21       80.80     15.85 o 
  -3  -6  10        2.13       10.53     13.32 o 
  -2  -6  10      219.10      337.82     37.71 o 
  -1  -6  10      196.86      190.27     35.00 o 
   0  -6  10     1536.67     1638.08     56.75 o 
   1  -6  10       27.13       45.80     13.62 o 
   2  -6  10       32.40       27.81     10.01 o 
   3  -6  10       17.36       35.34     11.47 o 
   4  -6  10       56.57       60.18     11.61 o 
   5  -6  10      149.10      132.63     18.33 o 
   6  -6  10      101.41       94.00     34.24 o 
   7  -6  10      232.73      211.58     30.05 o 
   8  -6  10      144.24      150.46     25.82 o 
   9  -6  10        2.32        8.00     22.45 o 
  -9  -5  10        1.01       22.28     28.48 o 
  -8  -5  10        8.57       27.30     17.77 o 
  -7  -5  10       22.07       18.01     16.83 o 
  -6  -5  10       13.55        3.94     13.29 o 
  -5  -5  10      135.81      149.10     18.87 o 
  -4  -5  10        4.74        0.27     13.03 o 
  -3  -5  10       41.32       39.13     13.23 o 
  -2  -5  10       13.57        5.27      9.44 o 
  -1  -5  10       32.15       31.57      9.97 o 
   0  -5  10      213.67      274.21     16.24 o 
   1  -5  10       85.64       97.19     16.05 o 
   2  -5  10      419.64      397.73     16.59 o 
   3  -5  10       11.09        5.28     12.06 o 
   4  -5  10        0.48      -11.74     11.74 o 
   5  -5  10       71.51       65.28     16.90 o 
   6  -5  10        9.18       20.51     17.72 o 
   7  -5  10        6.87        0.25     17.34 o 
   8  -5  10       29.07       32.29     21.56 o 
   9  -5  10       11.02       30.36     24.03 o 
  -9  -4  10       28.17       33.15     28.83 o 
  -8  -4  10      131.06      112.33     27.13 o 
  -7  -4  10      223.54      273.42     47.80 o 
  -6  -4  10        1.49        3.34     13.42 o 
  -5  -4  10      451.94      494.80     19.12 o 
  -4  -4  10      102.93      123.39     13.15 o 
  -3  -4  10       16.11       16.35      9.67 o 
  -2  -4  10       65.17       87.22     10.92 o 
  -1  -4  10       36.44       32.95     14.45 o 
   0  -4  10      499.23      567.34     18.68 o 
   1  -4  10      377.92      347.20     15.19 o 
   2  -4  10      244.41      252.80     14.29 o 
   3  -4  10      331.04      350.25     16.84 o 
   4  -4  10        2.44       12.65     13.70 o 
   5  -4  10        1.21       -4.48     14.35 o 
   6  -4  10       19.37       14.04     30.41 o 
   7  -4  10       64.37       41.17     19.65 o 
   8  -4  10       35.31        6.81     20.31 o 
   9  -4  10        5.97       30.53     24.75 o 
  -9  -3  10        1.64      -18.65     18.65 o 
  -8  -3  10       81.87       63.64     18.58 o 
  -7  -3  10       56.62       46.74     16.54 o 
  -6  -3  10      155.74      195.85     20.81 o 
  -5  -3  10      630.32      586.60     19.80 o 
  -4  -3  10      327.39      293.15     15.06 o 
  -3  -3  10      553.08      562.04     18.28 o 
  -2  -3  10       12.19        6.99     11.53 o 
  -1  -3  10       73.28       87.80     10.73 o 
   0  -3  10      146.66      188.17     15.39 o 
   1  -3  10       64.69       55.70     13.07 o 
   2  -3  10     1287.18     1269.09     55.93 o 
   3  -3  10      325.92      314.23     15.78 o 
   4  -3  10      246.29      212.83     53.15 o 
   5  -3  10      116.68       95.56     19.79 o 
   6  -3  10       64.58       52.77     35.87 o 
   7  -3  10       62.41       47.97     21.14 o 
   8  -3  10        2.97        8.03     22.23 o 
 -11  -2  10        2.45       -9.53     32.69 o 
 -10  -2  10        8.90       -5.55     28.77 o 
  -9  -2  10       11.53        9.66     17.77 o 
  -8  -2  10        5.22       -6.84     21.81 o 
  -7  -2  10       49.61       22.57     15.55 o 
  -6  -2  10      182.69      201.79     21.09 o 
  -5  -2  10       80.13       62.69     15.22 o 
  -4  -2  10        1.19       -0.48     15.17 o 
  -3  -2  10       13.12      -11.23     12.00 o 
  -2  -2  10      316.01      255.90     20.75 o 
  -1  -2  10       59.00       61.73      9.87 o 
   0  -2  10       19.49       10.94      8.40 o 
   1  -2  10      291.91      274.96     18.33 o 
   2  -2  10       20.10       29.89     10.76 o 
   3  -2  10       46.70       37.79     15.14 o 
   4  -2  10       77.75       66.97     31.28 o 
   5  -2  10       15.50       12.14     28.30 o 
   6  -2  10      109.20      101.55     21.19 o 
   7  -2  10        9.01        4.47     19.66 o 
   8  -2  10       10.36      -18.07     24.15 o 
 -12  -1  10        4.56       20.29     40.29 o 
 -11  -1  10        6.99       14.74     32.98 o 
 -10  -1  10       17.93        5.91     17.53 o 
  -9  -1  10       37.07       25.25     16.03 o 
  -8  -1  10       50.32       33.14     20.99 o 
  -7  -1  10       11.37       17.18     14.57 o 
  -6  -1  10      163.79      187.12     19.69 o 
  -5  -1  10      209.37      223.37     21.13 o 
  -4  -1  10      610.97      640.03     28.83 o 
  -3  -1  10      631.59      673.97     35.35 o 
  -2  -1  10      273.45      273.33     21.47 o 
  -1  -1  10      687.22      570.66     33.59 o 
   0  -1  10       45.36       33.25     19.30 o 
   1  -1  10       14.87        9.07     10.88 o 
   2  -1  10       58.10       46.71     11.30 o 
   3  -1  10        8.78       22.29     15.03 o 
   4  -1  10       29.03       18.59     15.86 o 
   5  -1  10       82.67       80.09     20.29 o 
   6  -1  10        9.60       -2.21     22.63 o 
   7  -1  10        0.28      -21.58     21.58 o 
 -12   0  10       45.33       85.84     37.42 o 
 -11   0  10      163.16      137.59     37.77 o 
 -10   0  10       38.44       16.10     18.21 o 
  -9   0  10        1.02       -7.40     15.56 o 
  -8   0  10       98.68       67.99     17.31 o 
  -7   0  10       14.78       11.96     13.48 o 
  -6   0  10      153.71      138.74     17.67 o 
  -5   0  10       23.78        5.54     12.61 o 
  -4   0  10      406.71      401.88     22.48 o 
  -3   0  10        1.43        4.66     12.21 o 
  -2   0  10      399.17      353.27     21.39 o 
  -1   0  10      262.57      298.78     54.85 o 
   0   0  10      160.00      198.71     47.19 o 
   1   0  10      161.69      162.57     18.57 o 
   2   0  10       56.99       49.98     14.46 o 
   3   0  10      129.05      110.51     18.38 o 
   4   0  10        3.97       -9.32     26.87 o 
   5   0  10        6.18        8.06     24.24 o 
   6   0  10       33.67       56.50     22.38 o 
   7   0  10       10.03      -11.62     23.48 o 
 -13   1  10        1.46       92.33     41.57 o 
 -12   1  10       18.23       13.10     33.45 o 
 -11   1  10        0.61      -19.24     19.24 o 
 -10   1  10       12.22        2.20     16.73 o 
  -9   1  10       25.64        9.88     15.41 o 
  -8   1  10        0.25       15.96     24.18 o 
  -7   1  10       25.27       13.90     17.19 o 
  -6   1  10      421.65      457.89     39.00 o 
  -5   1  10        0.51       -1.95     13.57 o 
  -4   1  10        1.01       13.18     13.64 o 
  -3   1  10       60.23       53.83     14.53 o 
  -2   1  10      147.91      177.85     38.53 o 
  -1   1  10       54.73       45.28     14.32 o 
   0   1  10       21.30       27.98     14.05 o 
   1   1  10        0.58       -8.80     12.33 o 
   2   1  10      119.65      100.51     28.30 o 
   3   1  10        0.42       21.05     27.77 o 
   4   1  10        2.28      -17.95     28.77 o 
   5   1  10       31.74      -11.17     34.56 o 
   6   1  10        0.03      -32.45     34.15 o 
 -13   2  10        8.45        5.20     38.59 o 
 -12   2  10       36.29       52.51     36.95 o 
 -11   2  10      103.11      100.74     51.60 o 
 -10   2  10       59.95       60.16     19.45 o 
  -9   2  10      384.19      403.27     27.25 o 
  -8   2  10       64.99        7.12     16.66 o 
  -7   2  10       67.08       63.66     17.02 o 
  -6   2  10        3.93       11.33     13.78 o 
  -5   2  10        0.35        2.87     13.84 o 
  -4   2  10      517.76      573.16     34.18 o 
  -3   2  10       69.04       50.67     15.23 o 
  -2   2  10      443.61      447.17     24.55 o 
  -1   2  10       60.79       86.86     29.35 o 
   0   2  10        0.78       13.63     13.77 o 
   1   2  10      105.19      145.32     43.21 o 
   2   2  10        0.12      -22.57     25.90 o 
   3   2  10       23.69       26.14     29.41 o 
   4   2  10        0.06       -8.13     31.22 o 
   5   2  10        6.68      -23.45     30.70 o 
 -13   3  10       14.70        9.76     33.15 o 
 -12   3  10      100.15       96.77     33.62 o 
 -11   3  10       68.49       73.21     20.92 o 
 -10   3  10      256.46      324.29     38.71 o 
  -9   3  10      287.12      353.99     28.81 o 
  -8   3  10       35.70       33.48     16.17 o 
  -7   3  10      518.71      461.85     26.06 o 
  -6   3  10       64.35       72.63     18.18 o 
  -5   3  10      255.06      347.68     26.41 o 
  -4   3  10        2.03       -8.87     13.33 o 
  -3   3  10      115.08       83.73     23.42 o 
  -2   3  10      272.31      291.77     22.57 o 
  -1   3  10        0.72       -2.22     14.83 o 
   0   3  10      221.70      271.41     30.11 o 
   1   3  10       51.23       38.07     27.25 o 
   2   3  10       55.59       78.53     35.55 o 
   3   3  10       85.69       47.19     30.76 o 
   4   3  10        6.80       -7.19     35.79 o 
 -13   4  10       34.77      -16.14     32.98 o 
 -12   4  10        0.17      -22.13     22.13 o 
 -11   4  10        8.78       30.84     20.98 o 
 -10   4  10       36.58       44.71     18.60 o 
  -9   4  10       10.17       -7.42     16.39 o 
  -8   4  10        2.45        2.12     19.12 o 
  -7   4  10       22.14       14.10     16.83 o 
  -6   4  10       48.50       31.92     28.80 o 
  -5   4  10       61.43       68.84     17.29 o 
  -4   4  10      129.45      137.05     22.66 o 
  -3   4  10      320.88      362.62     27.04 o 
  -2   4  10        9.72        2.73     16.20 o 
  -1   4  10        0.40       -5.92     15.65 o 
   0   4  10        7.50        5.38     17.07 o 
   1   4  10        0.31      -18.13     30.00 o 
   2   4  10       35.49       29.82     28.94 o 
   3   4  10        0.17       14.21     31.58 o 
 -13   5  10        3.44      -36.60     36.60 o 
 -12   5  10       26.23       -2.70     22.85 o 
 -11   5  10        0.10       15.28     42.16 o 
 -10   5  10       80.33       87.71     21.28 o 
  -9   5  10       32.61       51.19     25.17 o 
  -8   5  10       80.99       82.48     20.26 o 
  -7   5  10      110.99       76.23     19.34 o 
  -6   5  10       65.29       51.71     17.83 o 
  -5   5  10      200.64      174.01     24.50 o 
  -4   5  10        2.90       -6.88     16.52 o 
  -3   5  10        0.54       12.10     15.74 o 
  -2   5  10        1.03      -14.08     16.65 o 
  -1   5  10        5.52       23.43     18.54 o 
   0   5  10        0.18       45.55     32.57 o 
   1   5  10       13.01        4.44     31.93 o 
   2   5  10        7.62      -28.42     31.46 o 
 -12   6  10       43.38        7.65     23.72 o 
 -11   6  10      100.89      130.46     24.62 o 
 -10   6  10       98.03       82.93     22.24 o 
  -9   6  10       51.48       34.89     20.00 o 
  -8   6  10      194.61      190.08     25.36 o 
  -7   6  10      102.53      115.11     22.78 o 
  -6   6  10      116.28      178.28     36.08 o 
  -5   6  10      143.83      129.35     22.34 o 
  -4   6  10       72.09       74.32     19.95 o 
  -3   6  10      221.71      298.56     29.30 o 
  -2   6  10       41.44       46.68     19.20 o 
  -1   6  10       36.63       42.09     21.31 o 
   0   6  10        6.91       24.91     33.68 o 
   1   6  10        0.91       36.84     36.31 o 
 -12   7  10       12.22       15.44     25.80 o 
 -11   7  10       21.80       10.04     21.50 o 
 -10   7  10        8.58       26.40     21.82 o 
  -9   7  10       68.33      130.39     24.48 o 
  -8   7  10       70.54       57.90     24.85 o 
  -7   7  10       90.42      102.59     23.58 o 
  -6   7  10       32.69       18.16     18.60 o 
  -5   7  10        4.31       -0.49     20.37 o 
  -4   7  10       50.95       84.71     21.12 o 
  -3   7  10       20.68        9.74     20.61 o 
  -2   7  10       51.93       75.87     22.77 o 
  -1   7  10       31.70       76.83     36.25 o 
   0   7  10        6.93       17.48     37.36 o 
 -11   8  10        7.27       -6.21     41.40 o 
 -10   8  10        1.87        5.15     23.40 o 
  -9   8  10        0.11       -5.24     21.96 o 
  -8   8  10        7.38       -2.76     22.79 o 
  -7   8  10        4.26       -4.19     20.46 o 
  -6   8  10        0.00        8.20     21.68 o 
  -5   8  10       21.29       26.77     37.51 o 
  -4   8  10        2.47      -12.89     21.87 o 
  -3   8  10        3.60       12.47     23.19 o 
  -2   8  10        2.85       18.77     25.15 o 
 -10   9  10        0.38       -3.01     23.50 o 
  -9   9  10       25.26       18.19     24.05 o 
  -8   9  10        3.97      -23.51     23.51 o 
  -7   9  10       12.26        8.73     23.07 o 
  -6   9  10        8.86       14.35     22.95 o 
  -5   9  10        7.70       -5.83     23.10 o 
  -4   9  10       16.54      -14.27     24.57 o 
   3 -14  11        8.69       38.05     25.09 o 
   4 -14  11        2.92       -3.96     30.00 o 
   5 -14  11        9.26       26.18     22.96 o 
   0 -13  11        0.42      -16.12     22.39 o 
   1 -13  11        5.60      -11.43     22.36 o 
   2 -13  11        1.59        6.19     20.53 o 
   3 -13  11        0.37        5.88     21.87 o 
   4 -13  11        0.38       20.02     22.32 o 
   5 -13  11        0.02      -17.20     19.92 o 
   6 -13  11        3.73       35.50     22.94 o 
   7 -13  11        1.98      -20.52     32.86 o 
  -2 -12  11       16.74       13.10     42.36 o 
  -1 -12  11       46.19       46.58     41.22 o 
   0 -12  11        1.24       -8.31     20.44 o 
   1 -12  11        2.31      -12.84     20.74 o 
   2 -12  11       15.55       23.41     19.75 o 
   3 -12  11        6.67       29.47     19.29 o 
   4 -12  11       12.26       10.14     27.75 o 
   5 -12  11        4.43       10.52     19.84 o 
   6 -12  11        4.46      -15.43     19.72 o 
   7 -12  11        0.16        7.13     29.00 o 
   8 -12  11       33.53        7.31     30.46 o 
  -4 -11  11        0.07      -23.03     23.03 o 
  -3 -11  11        1.16       -2.57     29.79 o 
  -2 -11  11       19.52      -17.42     17.42 o 
  -1 -11  11        8.44       18.49     19.10 o 
   0 -11  11       60.74       79.67     21.92 o 
   1 -11  11       71.80       89.93     20.96 o 
   2 -11  11       61.79       47.12     19.73 o 
   3 -11  11       12.21       15.27     17.81 o 
   4 -11  11       22.20       21.29     22.48 o 
   5 -11  11        2.39      -13.02     18.12 o 
   6 -11  11       17.81       25.79     25.67 o 
   7 -11  11       18.34        0.47     28.94 o 
   8 -11  11       11.53       25.03     29.00 o 
  -5 -10  11        0.45        8.33     22.26 o 
  -4 -10  11        0.95       11.17     19.89 o 
  -3 -10  11        0.84        6.01     18.00 o 
  -2 -10  11        0.44       12.85     18.91 o 
  -1 -10  11       23.13       21.66     18.37 o 
   0 -10  11       22.26       24.00     17.29 o 
   1 -10  11       68.85       87.56     37.83 o 
   2 -10  11        9.09       -9.58     14.64 o 
   3 -10  11       12.83        1.09     16.76 o 
   4 -10  11       25.20       27.36     22.80 o 
   5 -10  11       51.13       34.98     54.85 o 
   6 -10  11        0.14       -9.00     24.68 o 
   7 -10  11        0.71       -1.93     25.79 o 
   8 -10  11        0.45        1.40     25.84 o 
   9 -10  11       19.80        5.09     32.45 o 
  -6  -9  11        2.38        7.14     23.56 o 
  -5  -9  11        0.80       -6.28     20.34 o 
  -4  -9  11        1.79       -5.97     19.05 o 
  -3  -9  11       40.36       63.09     19.96 o 
  -2  -9  11       32.62       13.08     20.32 o 
  -1  -9  11        0.55        2.44     14.95 o 
   0  -9  11       14.46        9.72     16.29 o 
   1  -9  11       76.90       53.62     17.10 o 
   2  -9  11      223.93      276.00     25.64 o 
   3  -9  11      263.96      311.84     25.76 o 
   4  -9  11       47.47       83.78     19.63 o 
   5  -9  11       35.13       31.45     33.48 o 
   6  -9  11        8.95        6.43     22.86 o 
   7  -9  11        4.98       23.68     28.65 o 
   8  -9  11        4.43       28.18     30.11 o 
   9  -9  11        3.94        5.79     34.03 o 
  -7  -8  11       45.13       64.66     27.22 o 
  -6  -8  11       58.81        9.08     20.36 o 
  -5  -8  11      113.35      111.50     29.79 o 
  -4  -8  11       66.59       56.63     19.05 o 
  -3  -8  11       47.83       39.58     16.97 o 
  -2  -8  11       41.96       36.81     16.26 o 
  -1  -8  11       47.62       56.32     16.24 o 
   0  -8  11      150.22      144.71     19.45 o 
   1  -8  11      173.13      175.90     33.45 o 
   2  -8  11       29.61       48.57     16.71 o 
   3  -8  11        6.27        3.23     13.75 o 
   4  -8  11       50.84       43.71     16.27 o 
   5  -8  11       33.38       27.31     23.86 o 
   6  -8  11       57.57       71.04     27.48 o 
   7  -8  11       36.59       64.44     31.40 o 
   8  -8  11       21.98       -0.12     32.16 o 
   9  -8  11       19.09      -32.04     32.04 o 
  -8  -7  11       38.78       26.41     23.03 o 
  -7  -7  11        0.01      -19.41     46.84 o 
  -6  -7  11        0.78       -4.44     17.11 o 
  -5  -7  11       39.44       38.72     17.86 o 
  -4  -7  11      290.73      332.59     27.54 o 
  -3  -7  11      115.40      126.00     19.50 o 
  -2  -7  11        9.24        1.29     13.61 o 
  -1  -7  11        6.24       -5.86     13.73 o 
   0  -7  11       32.32       13.22     13.58 o 
   1  -7  11      247.78      305.05     24.11 o 
   2  -7  11       72.81      110.10     21.23 o 
   3  -7  11        3.42       -1.85     12.44 o 
   4  -7  11       11.98       25.55     14.06 o 
   5  -7  11        1.88        7.25     21.46 o 
   6  -7  11       18.50      -21.40     26.08 o 
   7  -7  11        1.52       40.16     20.38 o 
   8  -7  11       15.88       52.95     27.42 o 
   9  -7  11       16.49        7.52     22.78 o 
  -8  -6  11       49.18       23.92     30.52 o 
  -7  -6  11        7.08       19.50     18.11 o 
  -6  -6  11      111.23      145.59     40.32 o 
  -5  -6  11       23.87       50.98     17.33 o 
  -4  -6  11       48.90       35.30     17.92 o 
  -3  -6  11        6.77        9.79     18.13 o 
  -2  -6  11       81.25       50.13     14.87 o 
  -1  -6  11       37.47       16.83     12.96 o 
   0  -6  11      145.79      121.14     17.66 o 
   1  -6  11       19.55       24.18     13.44 o 
   2  -6  11       19.38       43.63     13.24 o 
   3  -6  11      216.79      241.07     22.04 o 
   4  -6  11      248.97      288.64     18.45 o 
   5  -6  11      363.42      363.95     25.31 o 
   6  -6  11       69.34       38.33     25.84 o 
   7  -6  11        0.59       15.19     19.79 o 
   8  -6  11       10.38       13.39     22.69 o 
   9  -6  11        2.12      -23.08     23.08 o 
  -8  -5  11        7.29        4.39     26.84 o 
  -7  -5  11       19.91        1.87     24.73 o 
  -6  -5  11        0.66       -6.27     15.55 o 
  -5  -5  11      301.94      308.78     22.82 o 
  -4  -5  11      440.96      487.65     26.25 o 
  -3  -5  11      223.41      293.06     28.36 o 
  -2  -5  11      208.14      235.82     22.22 o 
  -1  -5  11       14.22       25.75     11.08 o 
   0  -5  11       12.26       13.17     18.12 o 
   1  -5  11       20.66        9.87     10.07 o 
   2  -5  11        0.63       -3.27      9.92 o 
   3  -5  11       10.90       16.02     10.65 o 
   4  -5  11        8.67       11.52     15.78 o 
   5  -5  11       41.84       46.96     17.63 o 
   6  -5  11       39.64       32.38     19.11 o 
   7  -5  11       48.05       27.63     20.70 o 
   8  -5  11       53.59       45.17     22.43 o 
  -9  -4  11       11.86       28.18     29.18 o 
  -8  -4  11       63.77        7.54     24.85 o 
  -7  -4  11       59.27       49.18     25.96 o 
  -6  -4  11        6.47       44.67     22.98 o 
  -5  -4  11       29.05      -14.03     14.03 o 
  -4  -4  11       64.86       51.20     11.46 o 
  -3  -4  11      161.23      165.25     14.32 o 
  -2  -4  11      215.95      222.85     16.10 o 
  -1  -4  11      119.94       98.70     12.67 o 
   0  -4  11      172.08      156.26     13.77 o 
   1  -4  11       12.76       -1.26      9.28 o 
   2  -4  11      230.27      266.13     16.66 o 
   3  -4  11      135.81      142.27     14.79 o 
   4  -4  11       16.23        6.21     15.12 o 
   5  -4  11       34.89       14.56     17.42 o 
   6  -4  11       16.61       26.45     20.30 o 
   7  -4  11        0.18       -1.42     20.42 o 
   8  -4  11       11.86      -11.64     24.18 o 
  -9  -3  11        2.97       69.52     30.58 o 
  -8  -3  11       16.60       20.14     18.86 o 
  -7  -3  11      159.65      152.56     21.31 o 
  -6  -3  11       16.92       24.05     15.58 o 
  -5  -3  11       15.01       47.82     18.27 o 
  -4  -3  11       74.50       79.34     16.56 o 
  -3  -3  11      105.10      119.87     17.30 o 
  -2  -3  11      328.36      296.95     19.93 o 
  -1  -3  11        0.28       -2.66      8.98 o 
   0  -3  11        3.15       -4.39     10.28 o 
   1  -3  11        2.19       -8.81     12.27 o 
   2  -3  11        3.38       -9.98      9.98 o 
   3  -3  11      168.58      153.01     34.29 o 
   4  -3  11       28.27       23.10     15.57 o 
   5  -3  11        6.36       13.00     16.92 o 
   6  -3  11        3.42       -5.37     19.53 o 
   7  -3  11        3.12       46.82     22.57 o 
   8  -3  11       10.18        1.72     23.68 o 
 -11  -2  11       41.01      120.80     39.12 o 
 -10  -2  11       35.29       -7.93     19.56 o 
  -9  -2  11       16.82       18.74     18.32 o 
  -8  -2  11       69.27       38.47     17.28 o 
  -7  -2  11       68.75       38.41     16.06 o 
  -6  -2  11       22.30       19.62     15.69 o 
  -5  -2  11      405.01      400.58     23.59 o 
  -4  -2  11      509.43      537.93     26.11 o 
  -3  -2  11      367.93      313.16     22.57 o 
  -2  -2  11      325.94      328.45     20.91 o 
  -1  -2  11       63.94       92.86     15.85 o 
   0  -2  11      131.79      140.68     17.41 o 
   1  -2  11        1.84       -4.50     12.51 o 
   2  -2  11      111.89       90.18     17.53 o 
   3  -2  11       12.10       -6.06     15.14 o 
   4  -2  11       37.23       25.83     17.52 o 
   5  -2  11       95.84       92.08     40.67 o 
   6  -2  11       27.70       32.58     20.90 o 
   7  -2  11       14.29       -8.99     24.08 o 
 -12  -1  11        2.05       14.03     36.37 o 
 -11  -1  11       10.15       13.74     35.55 o 
 -10  -1  11        1.16      -16.27     18.38 o 
  -9  -1  11      142.28       76.07     26.20 o 
  -8  -1  11      139.50      125.90     21.14 o 
  -7  -1  11       41.06       78.62     17.25 o 
  -6  -1  11        1.97        6.42     15.54 o 
  -5  -1  11       12.63       12.52     14.65 o 
  -4  -1  11       38.50       45.79     14.82 o 
  -3  -1  11       36.52       34.40     14.80 o 
  -2  -1  11       61.32       61.88     15.49 o 
  -1  -1  11      299.50      291.29     22.97 o 
   0  -1  11       70.02       66.72     15.86 o 
   1  -1  11       71.21       71.47     15.34 o 
   2  -1  11       52.83       26.43     25.03 o 
   3  -1  11       13.17       29.24     28.24 o 
   4  -1  11        3.73        2.75     30.11 o 
   5  -1  11        9.06       43.45     32.63 o 
   6  -1  11       34.60       43.21     34.79 o 
 -12   0  11        5.24       32.22     38.42 o 
 -11   0  11        0.16       -4.77     19.83 o 
 -10   0  11        0.11       47.63     20.25 o 
  -9   0  11       40.19       45.56     18.69 o 
  -8   0  11       13.63        9.15     37.69 o 
  -7   0  11        0.95        3.98     18.18 o 
  -6   0  11      105.62       88.04     18.21 o 
  -5   0  11        0.41        1.67     12.84 o 
  -4   0  11        1.25       -9.82     14.01 o 
  -3   0  11      396.89      402.76     23.62 o 
  -2   0  11       44.20       44.61     14.88 o 
  -1   0  11      253.17      317.37     24.42 o 
   0   0  11      160.49      119.46     20.79 o 
   1   0  11        3.41        5.06     13.62 o 
   2   0  11       12.04       14.15     25.26 o 
   3   0  11        0.73      -10.53     26.72 o 
   4   0  11        6.58       -7.13     29.94 o 
   5   0  11        0.61       10.23     31.46 o 
   6   0  11        0.15       -7.66     33.56 o 
 -12   1  11        9.85      -33.97     33.97 o 
 -11   1  11       80.22       29.24     20.91 o 
 -10   1  11       37.26       12.37     19.55 o 
  -9   1  11      214.71      222.17     30.93 o 
  -8   1  11       30.91        9.78     17.14 o 
  -7   1  11        0.84        8.04     14.91 o 
  -6   1  11        1.15        7.65     13.91 o 
  -5   1  11        8.97       -5.89     13.98 o 
  -4   1  11       10.91       -8.32     14.30 o 
  -3   1  11        7.84        8.33     14.21 o 
  -2   1  11      101.34       88.47     17.36 o 
  -1   1  11      266.04      286.31     23.54 o 
   0   1  11      189.11      206.66     21.62 o 
   1   1  11      108.02      156.30     30.64 o 
   2   1  11       37.90       16.02     30.70 o 
   3   1  11       81.60       33.50     28.65 o 
   4   1  11       24.98        9.00     32.86 o 
   5   1  11        0.74      -22.16     30.99 o 
 -12   2  11       21.93       38.83     34.56 o 
 -11   2  11       40.25       39.99     23.27 o 
 -10   2  11       50.32       35.96     20.32 o 
  -9   2  11      228.67      276.24     27.31 o 
  -8   2  11        1.10      -14.58     14.58 o 
  -7   2  11      580.09      595.80     30.17 o 
  -6   2  11       44.15       17.76     15.29 o 
  -5   2  11        8.64        7.01     13.55 o 
  -4   2  11       17.22       16.05     27.34 o 
  -3   2  11        5.57       24.48     14.86 o 
  -2   2  11      206.36      227.35     23.84 o 
  -1   2  11        1.77       -1.42     27.63 o 
   0   2  11       27.08       16.04     15.77 o 
   1   2  11        0.26        0.99     27.66 o 
   2   2  11       31.26       58.36     34.15 o 
   3   2  11       69.63       49.23     33.45 o 
   4   2  11       12.58       39.88     36.55 o 
 -12   3  11        0.68       -7.08     32.36 o 
 -11   3  11        2.11       -1.87     19.89 o 
 -10   3  11       15.76       35.44     26.60 o 
  -9   3  11       28.88       24.97     19.61 o 
  -8   3  11        0.01      -16.79     16.79 o 
  -7   3  11      105.33      100.42     19.62 o 
  -6   3  11        2.09      -14.58     14.58 o 
  -5   3  11       12.67       48.79     18.08 o 
  -4   3  11        9.65        5.71     15.62 o 
  -3   3  11       95.80      106.57     39.73 o 
  -2   3  11        0.04      -12.52     14.96 o 
  -1   3  11      101.20       59.56     18.61 o 
   0   3  11        6.72       23.78     17.38 o 
   1   3  11        3.11        3.45     27.95 o 
   2   3  11        1.59       -3.33     33.80 o 
   3   3  11        0.22       13.80     34.56 o 
 -12   4  11       64.72       55.90     25.75 o 
 -11   4  11       41.41       14.70     28.65 o 
 -10   4  11       65.73       40.79     20.95 o 
  -9   4  11       85.06       68.21     20.53 o 
  -8   4  11       17.58       18.24     18.63 o 
  -7   4  11      144.12      132.95     22.87 o 
  -6   4  11      120.82      118.42     22.10 o 
  -5   4  11      137.52      126.31     21.06 o 
  -4   4  11       12.84       13.20     17.77 o 
  -3   4  11       38.78       30.06     16.25 o 
  -2   4  11       35.00       26.85     17.41 o 
  -1   4  11        0.36        1.67     17.35 o 
   0   4  11        8.02       36.43     31.69 o 
   1   4  11       25.02       50.58     34.21 o 
   2   4  11        2.21       35.67     37.13 o 
 -12   5  11       48.10       46.72     23.72 o 
 -11   5  11       26.79       -2.94     21.85 o 
 -10   5  11       55.95       26.33     20.82 o 
  -9   5  11       10.45      -13.74     19.75 o 
  -8   5  11       65.45       87.77     22.31 o 
  -7   5  11      136.94      144.62     23.60 o 
  -6   5  11       83.07      107.65     33.86 o 
  -5   5  11       76.26       73.73     25.96 o 
  -4   5  11        1.88      -12.98     18.03 o 
  -3   5  11      125.81      150.30     22.80 o 
  -2   5  11       13.97        1.87     19.12 o 
  -1   5  11        4.12       43.40     23.92 o 
   0   5  11       25.69       21.40     34.44 o 
   1   5  11        4.09      -10.17     33.04 o 
 -12   6  11        3.53        1.05     25.36 o 
 -11   6  11        2.60       26.35     22.92 o 
 -10   6  11        1.24        2.93     21.96 o 
  -9   6  11        0.16       -3.86     24.38 o 
  -8   6  11       24.14       39.15     23.10 o 
  -7   6  11        0.98        1.53     19.61 o 
  -6   6  11        0.07      -10.46     23.71 o 
  -5   6  11        0.50       -1.38     19.46 o 
  -4   6  11        0.17       -7.24     20.26 o 
  -3   6  11        0.07      -18.92     18.92 o 
  -2   6  11        1.30       40.38     21.97 o 
  -1   6  11       39.60       26.31     32.80 o 
   0   6  11        5.37      -21.40     33.97 o 
 -11   7  11        9.24       19.36     24.85 o 
 -10   7  11       43.80       35.54     22.70 o 
  -9   7  11        3.93        1.82     23.21 o 
  -8   7  11       13.38        4.82     45.26 o 
  -7   7  11        9.61       -3.42     20.76 o 
  -6   7  11        4.04       -2.12     22.97 o 
  -5   7  11       24.10       55.18     23.15 o 
  -4   7  11        8.13      -17.91     20.54 o 
  -3   7  11       22.30       74.12     37.19 o 
  -2   7  11        6.05       55.15     35.29 o 
 -10   8  11        1.03      -17.35     24.79 o 
  -9   8  11       21.27       24.50     24.39 o 
  -8   8  11       23.88       37.89     23.77 o 
  -7   8  11        2.30       30.64     23.59 o 
  -6   8  11       38.21       40.35     23.29 o 
  -5   8  11        5.55       15.49     25.25 o 
  -4   8  11       20.47       25.98     37.51 o 
   1 -13  12        9.97      -18.07     22.09 o 
   2 -13  12       21.25       16.90     20.94 o 
   3 -13  12       24.63        6.46     22.33 o 
   4 -13  12       36.21       36.70     22.69 o 
   5 -13  12       28.56       29.39     24.40 o 
  -2 -12  12       20.78       37.85     24.63 o 
  -1 -12  12       19.66       14.82     29.91 o 
   0 -12  12        8.66       17.69     22.08 o 
   1 -12  12        7.94       16.86     20.08 o 
   2 -12  12        0.91       -3.95     20.41 o 
   3 -12  12       19.00       33.22     21.12 o 
   4 -12  12       22.04       15.80     20.63 o 
   5 -12  12        9.57       -4.86     21.13 o 
   6 -12  12        8.04       17.72     32.98 o 
   7 -12  12       11.88        5.79     33.62 o 
  -3 -11  12       16.47       27.33     23.10 o 
  -2 -11  12        0.50        9.03     20.87 o 
  -1 -11  12       43.58       80.16     22.28 o 
   0 -11  12        0.31        5.90     20.28 o 
   1 -11  12        5.12        9.78     20.50 o 
   2 -11  12       70.99       63.61     21.45 o 
   3 -11  12       27.74       54.33     42.30 o 
   4 -11  12        3.06      -13.75     18.90 o 
   5 -11  12        1.73       18.38     19.67 o 
   6 -11  12        0.75       25.03     29.41 o 
   7 -11  12       14.90      -18.13     28.65 o 
  -5 -10  12        0.66       -9.99     22.98 o 
  -4 -10  12       20.76       -1.85     26.11 o 
  -3 -10  12       16.71       33.92     21.81 o 
  -2 -10  12       39.12       30.47     20.61 o 
  -1 -10  12       36.23       69.15     20.92 o 
   0 -10  12       29.14       33.57     18.41 o 
   1 -10  12       37.85       51.04     25.38 o 
   2 -10  12       30.87       39.89     17.70 o 
   3 -10  12      104.51      108.67     22.72 o 
   4 -10  12        0.43      -11.12     17.27 o 
   5 -10  12       11.42       20.34     18.40 o 
   6 -10  12        3.29      -26.96     26.96 o 
   7 -10  12        1.94       20.29     26.84 o 
   8 -10  12        8.23       51.81     34.21 o 
  -6  -9  12        0.94      -11.20     21.91 o 
  -5  -9  12       11.02        5.03     33.86 o 
  -4  -9  12        8.42       -8.53     23.27 o 
  -3  -9  12       21.23       13.24     18.34 o 
  -2  -9  12       31.49       33.09     17.74 o 
  -1  -9  12        0.81       20.28     17.96 o 
   0  -9  12       37.26       48.71     25.64 o 
   1  -9  12       45.85       47.68     18.32 o 
   2  -9  12        0.49       -4.82     16.75 o 
   3  -9  12        7.14      -10.93     15.68 o 
   4  -9  12       62.13       63.40     18.98 o 
   5  -9  12       58.95       27.31     24.68 o 
   6  -9  12        7.98       16.43     27.07 o 
   7  -9  12        5.32       16.90     29.53 o 
   8  -9  12        6.63       43.68     35.73 o 
  -7  -8  12       14.85       62.01     25.15 o 
  -6  -8  12       52.73       63.13     21.95 o 
  -5  -8  12        9.62       22.09     20.26 o 
  -4  -8  12        0.08        2.48     26.20 o 
  -3  -8  12        8.01        3.69     15.96 o 
  -2  -8  12       11.65       18.89     35.05 o 
  -1  -8  12        0.83        4.44     18.74 o 
   0  -8  12       38.08       45.52     39.56 o 
   1  -8  12       31.43       57.52     16.70 o 
   2  -8  12        0.61       -3.41     13.97 o 
   3  -8  12       27.66       22.06     26.40 o 
   4  -8  12       21.17       26.29     32.57 o 
   5  -8  12      103.27      130.80     30.23 o 
   7  -8  12        5.85       30.64     28.77 o 
   8  -8  12        0.42        8.01     34.56 o 
  -8  -7  12       14.03       92.39     40.70 o 
  -7  -7  12        3.94        2.34     30.58 o 
  -6  -7  12        5.25        8.19     18.97 o 
  -5  -7  12       83.84      107.92     20.74 o 
  -4  -7  12       60.07       70.06     18.47 o 
  -3  -7  12      249.12      263.08     24.50 o 
  -2  -7  12       48.78       64.53     16.93 o 
  -1  -7  12        6.38      -13.42     13.42 o 
   0  -7  12       10.28       12.98     15.19 o 
   1  -7  12       70.40      110.73     18.40 o 
   2  -7  12        4.54        2.92     12.71 o 
   3  -7  12       10.02       -4.94     13.46 o 
   4  -7  12        0.92      -12.40     21.28 o 
   6  -7  12       22.20       30.29     29.12 o 
   7  -7  12       42.40       25.26     31.69 o 
   8  -7  12        7.07       25.73     31.81 o 
  -8  -6  12        1.30        4.79     30.05 o 
  -7  -6  12        0.14       -2.34     25.49 o 
  -6  -6  12        7.54      -16.43     27.07 o 
  -5  -6  12        1.85      -18.54     21.63 o 
  -4  -6  12        3.64       21.31     20.11 o 
  -3  -6  12       48.93       30.15     14.65 o 
  -2  -6  12       77.32       92.93     16.72 o 
  -1  -6  12      338.89      354.12     23.25 o 
   0  -6  12       88.49       65.54     15.92 o 
   1  -6  12        0.96       12.37     16.72 o 
   2  -6  12        1.30       22.50     13.57 o 
   3  -6  12       35.14       54.13     15.86 o 
   4  -6  12       28.01       18.77     24.79 o 
   5  -6  12        0.37       -0.48     17.58 o 
   6  -6  12        0.77      -18.43     18.43 o 
   7  -6  12        0.11       15.14     21.92 o 
   8  -6  12        7.78       43.34     29.00 o 
  -9  -5  12        4.03        4.44     31.05 o 
  -8  -5  12       31.33      -15.38     28.77 o 
  -7  -5  12       10.66       12.05     27.72 o 
  -6  -5  12       25.35       -7.66     22.10 o 
  -5  -5  12       11.19       25.38     24.62 o 
  -4  -5  12       36.08       33.68     24.79 o 
  -3  -5  12       87.59       93.44     24.91 o 
  -2  -5  12        7.60       -4.57     13.51 o 
  -1  -5  12       16.63       13.29     13.10 o 
   0  -5  12       12.86       17.24     12.51 o 
   1  -5  12      122.97      140.03     17.63 o 
   2  -5  12       21.72       11.86     10.97 o 
   3  -5  12        3.04      -11.95     11.95 o 
   4  -5  12        3.89       -0.62     16.88 o 
   5  -5  12       35.34       20.55     19.39 o 
   6  -5  12        7.32        0.48     19.96 o 
   7  -5  12       50.29        4.11     22.42 o 
  -9  -4  12       63.57       35.73     29.94 o 
  -8  -4  12      109.83       66.31     28.94 o 
  -7  -4  12      112.12      103.91     30.93 o 
  -6  -4  12      148.72      226.05     35.49 o 
  -5  -4  12       30.10       35.96     21.63 o 
  -4  -4  12      200.27      241.54     22.72 o 
  -3  -4  12      277.21      248.40     22.84 o 
  -2  -4  12      347.40      347.88     21.56 o 
  -1  -4  12      513.77      492.99     24.72 o 
   0  -4  12       20.90        6.32     14.21 o 
   1  -4  12        8.25       16.12     12.98 o 
   2  -4  12        1.74       -2.21     12.05 o 
   3  -4  12        1.47       -6.61     15.90 o 
   4  -4  12        2.41        8.70     17.04 o 
   5  -4  12       21.88       21.34     18.40 o 
   6  -4  12       14.65       41.63     21.86 o 
   7  -4  12       30.47       17.88     45.70 o 
 -10  -3  12        0.69      -30.46     30.46 o 
  -9  -3  12       96.32       32.63     27.89 o 
  -8  -3  12      141.59      160.45     31.98 o 
  -7  -3  12      344.61      354.40     25.53 o 
  -6  -3  12      167.02      150.84     22.18 o 
  -5  -3  12      103.73       77.86     17.33 o 
  -4  -3  12      282.19      299.07     24.21 o 
  -3  -3  12       40.24       45.41     15.65 o 
  -2  -3  12      250.22      294.62     23.91 o 
  -1  -3  12       46.79       17.63     14.54 o 
   0  -3  12      278.05      295.26     21.47 o 
   1  -3  12      509.42      506.92     25.15 o 
   2  -3  12      130.83      130.29     18.47 o 
   3  -3  12       40.94       36.72     25.96 o 
   4  -3  12        9.67        8.02     21.05 o 
   5  -3  12       19.24        1.20     18.89 o 
   6  -3  12       22.96       -0.33     22.75 o 
   7  -3  12        0.05       23.26     22.85 o 
 -10  -2  12        1.09       28.64     21.89 o 
  -9  -2  12       48.94       31.41     51.89 o 
  -8  -2  12       20.49      -16.82     16.82 o 
  -7  -2  12        5.64        4.33     22.04 o 
  -6  -2  12       34.51       48.09     17.08 o 
  -5  -2  12       88.42       76.43     17.12 o 
  -4  -2  12      266.86      285.16     24.27 o 
  -3  -2  12       95.78      110.29     17.65 o 
  -2  -2  12       24.73       -6.83     14.02 o 
  -1  -2  12       94.99       84.88     22.39 o 
   0  -2  12        0.13       -2.55     13.06 o 
   1  -2  12        4.30       -7.11     13.26 o 
   2  -2  12       97.59      131.68     30.17 o 
   3  -2  12        0.05       -0.23     27.13 o 
   4  -2  12       16.54       20.82     28.36 o 
   5  -2  12       43.91       32.51     36.84 o 
   6  -2  12        0.06       -4.62     36.08 o 
 -11  -1  12       26.33       30.23     25.46 o 
 -10  -1  12        0.79        0.80     20.42 o 
  -9  -1  12       16.73       -8.75     18.51 o 
  -8  -1  12       43.01       57.24     18.72 o 
  -7  -1  12      284.10      287.53     34.41 o 
  -6  -1  12        4.60        4.84     15.20 o 
  -5  -1  12        1.34        4.02     14.74 o 
  -4  -1  12      164.74      116.72     19.08 o 
  -3  -1  12      107.53      122.92     18.61 o 
  -2  -1  12       21.86        7.86     18.07 o 
  -1  -1  12        7.61       -4.77     13.82 o 
   0  -1  12       59.45       48.65     16.90 o 
   1  -1  12       23.46       44.43     15.39 o 
   2  -1  12       69.61       61.98     29.18 o 
   3  -1  12        9.60        6.55     28.36 o 
   4  -1  12        6.57      -14.09     26.96 o 
   5  -1  12        1.11        2.63     32.69 o 
   6  -1  12        4.50       31.63     38.01 o 
 -11   0  12       15.30       25.35     23.46 o 
 -10   0  12        6.30        8.56     37.48 o 
  -9   0  12       13.46        1.53     17.99 o 
  -8   0  12      115.34      119.35     30.29 o 
  -7   0  12      249.88      311.13     27.23 o 
  -6   0  12       21.89       28.18     19.21 o 
  -5   0  12      189.89      174.78     24.24 o 
  -4   0  12       11.95        0.86     13.17 o 
  -3   0  12       45.07       77.29     18.42 o 
  -2   0  12      105.34       89.97     17.60 o 
  -1   0  12      147.98      184.86     21.48 o 
   0   0  12      268.68      305.73     23.41 o 
   1   0  12       19.03        0.15     16.21 o 
   2   0  12       26.26       36.14     30.46 o 
   3   0  12       26.63       18.48     27.83 o 
   4   0  12       16.84       16.78     29.76 o 
   5   0  12        0.24       41.05     37.66 o 
 -12   1  12       11.49      -22.34     38.71 o 
 -11   1  12        1.45        0.60     21.81 o 
 -10   1  12        9.25       13.30     27.60 o 
  -9   1  12       26.26        3.45     20.82 o 
  -8   1  12        3.50        0.77     17.78 o 
  -7   1  12       63.22       37.22     18.31 o 
  -6   1  12      125.71       60.57     19.53 o 
  -5   1  12       41.69       32.13     31.93 o 
  -4   1  12       69.08       87.57     18.93 o 
  -3   1  12       23.84        6.74     16.13 o 
  -2   1  12        3.53       -7.45     13.59 o 
  -1   1  12       26.37       61.78     24.24 o 
   0   1  12       10.73       -0.47     16.59 o 
   1   1  12       30.21       54.32     30.11 o 
   2   1  12       23.94       57.65     31.17 o 
   3   1  12       11.14       15.50     32.16 o 
   4   1  12       10.68        9.00     35.32 o 
 -12   2  12       22.99       -5.27     24.49 o 
 -11   2  12       13.32       -0.81     20.54 o 
 -10   2  12       23.01       48.40     21.41 o 
  -9   2  12       72.40       32.30     21.17 o 
  -8   2  12        5.68       14.67     16.01 o 
  -7   2  12       41.88       22.67     15.86 o 
  -6   2  12       39.44       30.18     18.61 o 
  -5   2  12        8.98        1.65     15.59 o 
  -4   2  12       31.77       28.80     15.93 o 
  -3   2  12       57.86       55.92     18.91 o 
  -2   2  12      130.32      168.02     24.82 o 
  -1   2  12        0.06       21.36     17.61 o 
   0   2  12        7.64       36.78     31.43 o 
   1   2  12        6.45       12.92     33.45 o 
   2   2  12       17.00       60.17     34.85 o 
   3   2  12        3.08       48.88     37.89 o 
 -12   3  12        8.84      -19.84     23.51 o 
 -11   3  12       67.39       69.39     23.75 o 
 -10   3  12       54.08        4.59     23.13 o 
  -9   3  12       82.43      108.04     65.28 o 
  -8   3  12        0.75      -18.17     20.52 o 
  -7   3  12       42.99       52.05     19.92 o 
  -6   3  12      159.65      205.17     25.38 o 
  -5   3  12      110.79      100.88     21.12 o 
  -4   3  12        3.25       33.70     17.35 o 
  -3   3  12       10.11       35.07     24.30 o 
  -2   3  12        0.47        1.58     17.15 o 
  -1   3  12        0.93       -1.46     17.19 o 
   0   3  12       26.61        7.48     31.34 o 
   1   3  12        5.73      -25.03     35.43 o 
   2   3  12        2.05       48.18     35.96 o 
 -12   4  12        5.20      -16.24     23.84 o 
 -11   4  12        0.69        0.14     31.49 o 
 -10   4  12        0.15       -5.13     18.87 o 
  -9   4  12       19.22       19.55     19.64 o 
  -8   4  12        3.51       11.04     19.06 o 
  -7   4  12       36.27       60.01     21.26 o 
  -6   4  12       26.58       12.54     23.10 o 
  -5   4  12        6.24      -11.17     18.51 o 
  -4   4  12        7.37       30.99     19.95 o 
  -3   4  12       42.73       20.22     36.14 o 
  -2   4  12       15.28        2.25     19.96 o 
  -1   4  12        1.97      -18.38     19.97 o 
   0   4  12        1.20      -29.59     29.59 o 
   1   4  12        0.14       34.91     38.94 o 
 -11   5  12       13.46      -15.03     24.07 o 
 -10   5  12       13.71      -16.37     22.76 o 
  -9   5  12       51.18       51.72     23.23 o 
  -8   5  12        5.90      -19.18     19.18 o 
  -7   5  12        1.51      -15.76     19.70 o 
  -6   5  12       18.51       19.91     19.75 o 
  -5   5  12        0.26       14.37     19.47 o 
  -4   5  12       13.35       10.19     21.07 o 
  -3   5  12        1.88      -17.16     19.70 o 
  -2   5  12        0.06      -29.65     31.58 o 
  -1   5  12        7.09      -36.49     36.49 o 
   0   5  12        7.26       -1.75     34.85 o 
 -11   6  12        7.03      -24.20     24.20 o 
 -10   6  12       24.37       17.42     23.80 o 
  -9   6  12       39.35       29.40     25.55 o 
  -8   6  12       13.55       -1.89     34.03 o 
  -7   6  12       77.36       60.09     23.92 o 
  -6   6  12        7.65      -10.69     20.55 o 
  -5   6  12       30.74       10.57     25.03 o 
  -4   6  12       41.56       95.79     23.77 o 
  -3   6  12        8.82       15.36     23.83 o 
  -2   6  12       20.25      -10.44     23.92 o 
  -9   7  12        2.66      -16.58     25.31 o 
  -8   7  12       10.54       15.08     23.45 o 
  -7   7  12        3.22        7.77     23.57 o 
  -6   7  12        9.82       34.28     40.76 o 
  -5   7  12       13.22       -2.06     34.38 o 
  -4   7  12        0.82       18.03     24.44 o 
  -1 -12  13       15.82       15.06     42.80 o 
   0 -12  13        5.22       18.77     26.84 o 
   1 -12  13        6.67       -1.84     44.32 o 
   2 -12  13       10.25       25.39     28.53 o 
   3 -12  13        1.39        1.92     22.78 o 
   4 -12  13        8.00      -13.87     21.46 o 
   5 -12  13       14.69      -12.75     22.75 o 
  -3 -11  13        3.49       33.30     24.12 o 
  -2 -11  13        7.40       -1.44     23.32 o 
  -1 -11  13       39.36       67.40     23.28 o 
   0 -11  13       39.26       47.84     22.67 o 
   1 -11  13       10.89       37.41     21.69 o 
   2 -11  13        5.41       -0.41     19.30 o 
   3 -11  13        0.21        0.77     44.03 o 
   4 -11  13       25.01       31.86     21.80 o 
   5 -11  13       13.87       31.58     32.74 o 
   6 -11  13       19.02       35.49     30.29 o 
  -4 -10  13        0.02       11.95     50.02 o 
  -3 -10  13        8.69        5.71     21.78 o 
  -2 -10  13        1.01        0.78     20.53 o 
  -1 -10  13        1.59      -11.89     19.55 o 
   0 -10  13       12.99        5.34     20.70 o 
   1 -10  13       37.47       41.03     20.36 o 
   2 -10  13        4.13      -17.92     18.19 o 
   3 -10  13       64.84      107.34     22.81 o 
   4 -10  13        9.57        3.93     19.56 o 
   5 -10  13        0.69       -4.21     26.31 o 
   6 -10  13        0.84       -8.54     30.17 o 
   7 -10  13        2.24      -27.42     27.42 o 
  -5  -9  13        0.18       -8.86     21.53 o 
  -4  -9  13        9.68       14.38     19.59 o 
  -3  -9  13        7.78        8.95     20.31 o 
  -2  -9  13        8.22      -17.89     17.89 o 
  -1  -9  13       30.54       59.76     19.42 o 
   0  -9  13       46.15       23.06     22.95 o 
   1  -9  13      389.77      441.68     30.08 o 
   2  -9  13        8.40       15.48     17.43 o 
   3  -9  13       31.16       43.78     18.02 o 
   4  -9  13        5.68       -0.96     18.14 o 
   5  -9  13        0.08      -26.02     26.02 o 
   6  -9  13        0.78      -14.56     26.72 o 
   7  -9  13        8.58       13.80     33.56 o 
  -6  -8  13        1.65      -26.43     31.87 o 
  -5  -8  13       34.55       70.23     34.56 o 
  -4  -8  13       34.33       22.64     25.93 o 
  -3  -8  13        9.00      -11.44     17.71 o 
  -2  -8  13       28.11       15.56     18.07 o 
  -1  -8  13        4.46       -0.71     16.55 o 
   0  -8  13      117.31      135.24     21.52 o 
   1  -8  13      112.06      112.93     20.80 o 
   2  -8  13        4.56       -0.87     16.32 o 
   3  -8  13       32.63       67.37     21.63 o 
   4  -8  13       33.45       71.04     27.48 o 
   5  -8  13       54.54       72.21     30.11 o 
   6  -8  13       20.60        9.18     32.86 o 
   7  -8  13       22.72       23.21     33.86 o 
  -7  -7  13        3.46       12.16     32.16 o 
  -6  -7  13       21.34       11.34     29.53 o 
  -5  -7  13        0.48       43.56     31.58 o 
  -4  -7  13       61.75       92.45     31.34 o 
  -3  -7  13        0.78      -25.38     25.38 o 
  -2  -7  13        2.53        5.89     15.10 o 
  -1  -7  13       22.47       13.49     15.58 o 
   0  -7  13      138.99      127.00     21.05 o 
   1  -7  13        1.64       -4.00     14.72 o 
   2  -7  13       26.63       31.01     16.26 o 
   3  -7  13        0.60      -12.40     15.81 o 
   4  -7  13        0.32       -8.95     22.10 o 
   5  -7  13        0.40       17.89     27.48 o 
   6  -7  13        0.70       23.39     32.04 o 
   7  -7  13        6.53      -21.63     29.82 o 
  -8  -6  13       20.64       16.90     33.50 o 
  -7  -6  13       32.51       22.63     28.24 o 
  -6  -6  13        0.33      -28.01     28.01 o 
  -5  -6  13       19.52       55.08     29.00 o 
  -4  -6  13       59.64       68.71     28.30 o 
  -3  -6  13       68.83       33.62     26.60 o 
  -2  -6  13      138.96      134.78     30.64 o 
  -1  -6  13       26.67       -3.51     21.93 o 
   0  -6  13       58.98      100.37     33.97 o 
   1  -6  13        3.35       13.94     14.20 o 
   2  -6  13       11.54       10.87     18.21 o 
   3  -6  13       46.16       45.04     25.46 o 
   4  -6  13       12.91       36.49     25.55 o 
   5  -6  13        0.14        0.70     20.80 o 
   6  -6  13        1.85        2.01     21.62 o 
   7  -6  13       10.61        6.86     32.77 o 
  -9  -5  13        9.28        3.39     35.96 o 
  -8  -5  13       49.72       21.93     32.63 o 
  -7  -5  13       30.16       14.68     28.89 o 
  -6  -5  13       16.77       24.44     26.14 o 
  -5  -5  13       89.57      100.92     30.17 o 
  -4  -5  13       43.79       51.34     26.60 o 
  -3  -5  13        5.77       16.84     24.09 o 
  -2  -5  13        1.10       -9.36     20.58 o 
  -1  -5  13       62.13       44.61     23.92 o 
   0  -5  13      156.51      146.53     28.01 o 
   1  -5  13       69.22       58.08     21.72 o 
   2  -5  13      245.60      253.21     24.99 o 
   3  -5  13       23.84       18.21     21.90 o 
   4  -5  13        0.44      -18.61     18.61 o 
   5  -5  13        0.16       43.64     21.34 o 
   6  -5  13        0.12       38.52     24.46 o 
  -9  -4  13        8.66       42.39     32.28 o 
  -8  -4  13       29.55       46.54     30.17 o 
  -7  -4  13       22.59       25.96     26.84 o 
  -6  -4  13        7.84       26.60     26.08 o 
  -5  -4  13        2.44       -2.05     23.33 o 
  -4  -4  13        9.15       20.11     24.21 o 
  -3  -4  13       21.09       28.34     17.07 o 
  -2  -4  13       65.12       41.43     16.35 o 
  -1  -4  13        2.65       -9.33     13.22 o 
   0  -4  13       34.46       42.79     16.50 o 
   1  -4  13       63.32       43.87     18.68 o 
   2  -4  13       80.48       94.60     35.99 o 
   3  -4  13       72.46       49.29     30.52 o 
   4  -4  13       30.31       69.76     33.45 o 
   5  -4  13        2.94       12.63     33.15 o 
   6  -4  13       20.42       41.11     39.41 o 
 -10  -3  13        8.02      -27.01     30.64 o 
  -9  -3  13        4.86       -0.70     28.42 o 
  -8  -3  13       31.87       21.81     24.85 o 
  -7  -3  13        3.97      -14.79     24.85 o 
  -6  -3  13       34.42       19.75     18.59 o 
  -5  -3  13       35.28       30.24     20.67 o 
  -4  -3  13        7.87       -8.36     14.61 o 
  -3  -3  13       57.97       65.56     17.94 o 
  -2  -3  13        0.61        4.20     14.86 o 
  -1  -3  13      135.38       93.79     25.87 o 
   0  -3  13        0.19        4.25     14.85 o 
   1  -3  13        1.01      -14.59     14.59 o 
   2  -3  13       12.86        2.28     27.72 o 
   3  -3  13        0.22       19.65     29.70 o 
   4  -3  13        0.38       -7.43     31.52 o 
   5  -3  13       92.41       48.01     36.43 o 
   6  -3  13        4.12      -38.59     38.59 o 
 -10  -2  13        0.36       26.02     29.70 o 
  -9  -2  13       12.01       -2.58     21.43 o 
  -8  -2  13       15.12        1.80     35.32 o 
  -7  -2  13      100.34       91.71     20.78 o 
  -6  -2  13      235.55      226.30     24.48 o 
  -5  -2  13       49.68       30.47     17.44 o 
  -4  -2  13      248.46      267.45     33.27 o 
  -3  -2  13       55.31       18.76     39.03 o 
  -2  -2  13       93.37       56.73     17.08 o 
  -1  -2  13       95.08       97.63     39.21 o 
   0  -2  13        1.50       -5.60     14.92 o 
   1  -2  13       48.40       50.43     27.22 o 
   2  -2  13      109.13       58.53     32.16 o 
   3  -2  13       93.03       50.40     29.41 o 
   4  -2  13        0.13      -31.87     31.87 o 
   5  -2  13        0.44      -36.90     36.90 o 
 -11  -1  13        0.61      142.36     30.10 o 
 -10  -1  13        5.54        0.26     32.25 o 
  -9  -1  13        5.31       17.01     21.93 o 
  -8  -1  13        1.10       20.74     20.34 o 
  -7  -1  13      110.74       94.00     20.77 o 
  -6  -1  13        3.36      -16.30     29.94 o 
  -5  -1  13      153.29      123.48     20.84 o 
  -4  -1  13      151.03      129.37     20.00 o 
  -3  -1  13       33.38        8.01     16.34 o 
  -2  -1  13      225.69      249.74     45.64 o 
  -1  -1  13        4.47       -1.78     20.11 o 
   0  -1  13       69.87       51.77     17.47 o 
   1  -1  13        0.14      -19.65     25.03 o 
   2  -1  13        2.76       -8.01     25.90 o 
   3  -1  13        1.87      -15.90     30.64 o 
   4  -1  13        2.18      -25.03     30.82 o 
 -11   0  13       29.85        9.76     25.88 o 
 -10   0  13        4.01       22.66     22.83 o 
  -9   0  13       51.47       31.08     20.37 o 
  -8   0  13        0.07       16.19     18.37 o 
  -7   0  13       21.73       22.22     18.39 o 
  -6   0  13       40.73       32.29     18.25 o 
  -5   0  13        1.37        5.47     18.42 o 
  -4   0  13       27.96       21.21     15.21 o 
  -3   0  13        4.55       10.65     16.63 o 
  -2   0  13       13.40       10.05     16.50 o 
  -1   0  13        2.78       -3.53     15.80 o 
   0   0  13       80.55       70.47     18.76 o 
   1   0  13       11.71       41.46     33.27 o 
   2   0  13        8.63        7.43     29.12 o 
   3   0  13       12.96      -16.72     28.83 o 
   4   0  13        8.55       32.69     38.77 o 
 -11   1  13       13.78      -20.20     22.28 o 
 -10   1  13       63.86       63.69     43.71 o 
  -9   1  13      155.75      187.57     30.14 o 
  -8   1  13        1.01        8.19     19.56 o 
  -7   1  13       31.11       -1.14     25.17 o 
  -6   1  13       11.41       18.49     17.85 o 
  -5   1  13      122.00      128.40     21.34 o 
  -4   1  13       44.89       33.73     18.17 o 
  -3   1  13       49.56       35.15     18.66 o 
  -2   1  13       62.05       70.34     19.63 o 
  -1   1  13        0.77       21.94     17.25 o 
   0   1  13       27.29       12.02     18.88 o 
   1   1  13       16.56       -7.02     33.04 o 
   2   1  13        0.06      -31.40     31.40 o 
   3   1  13        8.11      -16.43     37.83 o 
 -11   2  13        2.86       36.66     41.14 o 
 -10   2  13       21.63      -10.44     20.76 o 
  -9   2  13       24.37       -7.22     19.48 o 
  -8   2  13        9.16      -16.36     26.31 o 
  -7   2  13       41.85       16.41     17.77 o 
  -6   2  13       36.63       30.29     18.66 o 
  -5   2  13       30.71       43.85     16.83 o 
  -4   2  13        1.65       20.33     17.95 o 
  -3   2  13      101.32       94.29     20.40 o 
  -2   2  13       35.58       64.85     20.79 o 
  -1   2  13        1.11       11.08     21.23 o 
   0   2  13        7.01        8.01     32.45 o 
   1   2  13        0.20       -1.75     31.22 o 
   2   2  13       14.80       22.04     35.73 o 
 -11   3  13       10.15       31.87     24.92 o 
 -10   3  13        7.58       19.01     21.86 o 
  -9   3  13        5.03      -19.54     19.54 o 
  -8   3  13       15.85       -3.75     21.12 o 
  -7   3  13        2.66       18.62     19.96 o 
  -6   3  13        8.65        6.13     19.36 o 
  -5   3  13        4.74       -1.58     19.60 o 
  -4   3  13        0.74       16.77     18.95 o 
  -3   3  13       16.79       40.14     32.74 o 
  -2   3  13        0.39       16.81     20.41 o 
  -1   3  13       16.13      -15.16     49.00 o 
   0   3  13        1.87      -17.78     35.03 o 
   1   3  13        7.20       14.15     34.15 o 
 -11   4  13        7.98       30.74     25.81 o 
 -10   4  13       21.44       13.43     24.21 o 
  -9   4  13        6.27        8.50     22.11 o 
  -8   4  13       47.15       79.18     23.73 o 
  -7   4  13       40.57       49.63     21.75 o 
  -6   4  13       35.72       34.25     21.82 o 
  -5   4  13       29.07        8.30     43.39 o 
  -4   4  13        2.96       11.46     19.79 o 
  -3   4  13       30.21       33.52     21.66 o 
  -2   4  13        6.35       13.43     21.12 o 
  -1   4  13        3.42      -34.15     34.15 o 
 -10   5  13        3.71      -22.92     22.92 o 
  -9   5  13       16.91       -8.50     20.78 o 
  -8   5  13       18.56       19.59     22.91 o 
  -7   5  13       37.05       79.29     23.40 o 
  -6   5  13       35.56       64.70     23.22 o 
  -5   5  13       11.34       13.27     22.33 o 
  -4   5  13       30.90       40.90     24.20 o 
  -3   5  13        9.11       23.67     24.16 o 
  -2   5  13       15.06      -17.77     26.28 o 
  -9   6  13       10.41        8.39     26.75 o 
  -8   6  13        3.27       -0.97     24.11 o 
  -7   6  13        1.92      -11.72     26.43 o 
  -6   6  13        0.17      -10.48     24.02 o 
  -5   6  13       11.78       27.15     25.66 o 
  -4   6  13        4.50       43.65     26.72 o 
   2 -12  14        0.06        4.09     28.65 o 
  -2 -11  14        0.13       38.32     25.66 o 
  -1 -11  14        0.71        7.73     22.64 o 
   0 -11  14        0.33      -29.76     29.76 o 
   1 -11  14       35.83       62.94     24.09 o 
   2 -11  14       22.64       43.18     23.83 o 
   3 -11  14       18.15       32.29     23.17 o 
   4 -11  14        2.02       18.33     21.80 o 
   5 -11  14        4.18      -32.39     32.39 o 
  -3 -10  14       88.55      133.48     29.27 o 
  -2 -10  14       12.40        4.10     23.69 o 
  -1 -10  14        2.80       18.71     20.45 o 
   0 -10  14       29.09        8.94     27.54 o 
   1 -10  14       99.99       93.47     23.17 o 
   2 -10  14        4.04       -1.71     20.29 o 
   3 -10  14        4.50       29.54     21.32 o 
   4 -10  14       11.78       20.17     30.99 o 
   5 -10  14       13.76       32.63     33.39 o 
  -5  -9  14        1.34       -1.17     33.45 o 
  -4  -9  14        8.88       21.05     33.68 o 
  -3  -9  14        0.96        5.26     28.59 o 
  -2  -9  14        2.16        4.45     19.40 o 
  -1  -9  14       18.79       -9.17     26.58 o 
   0  -9  14      114.31      183.69     47.30 o 
   1  -9  14       54.91       45.79     27.77 o 
   2  -9  14       12.94       35.66     20.31 o 
   3  -9  14       33.28       18.30     25.58 o 
   4  -9  14       44.32       85.72     29.35 o 
   5  -9  14        4.16        7.66     31.05 o 
   6  -9  14        0.50       30.41     37.95 o 
  -6  -8  14        6.62      -33.68     33.68 o 
  -5  -8  14        3.48      -10.41     33.62 o 
  -4  -8  14        1.05       30.99     31.98 o 
  -3  -8  14        0.44       -9.41     29.06 o 
  -2  -8  14        1.47      -11.23     26.84 o 
  -1  -8  14        2.21        8.24     28.18 o 
   0  -8  14       11.67        3.97     18.10 o 
   1  -8  14       12.60       10.69     17.21 o 
   2  -8  14        3.86      -11.17     17.56 o 
   3  -8  14        2.90      -15.93     17.34 o 
   4  -8  14        0.05        5.85     26.66 o 
   5  -8  14        2.31       17.37     33.15 o 
   6  -8  14        3.75      -37.31     37.31 o 
  -7  -7  14        7.63       21.87     35.32 o 
  -6  -7  14        0.22        6.02     30.05 o 
  -5  -7  14        8.06       64.61     34.15 o 
  -4  -7  14       50.87       68.71     34.91 o 
  -3  -7  14       17.67       23.16     27.25 o 
  -2  -7  14       15.34       46.25     28.71 o 
  -1  -7  14        0.39       -8.54     21.81 o 
   0  -7  14        1.49       38.88     25.73 o 
   1  -7  14        9.31       17.66     23.97 o 
   2  -7  14        3.07       16.40     16.93 o 
   3  -7  14       56.17       68.82     27.54 o 
   4  -7  14       26.97       93.32     34.09 o 
   5  -7  14       29.65       69.00     34.21 o 
   6  -7  14        8.42      164.60     41.22 o 
  -7  -6  14        4.59        2.16     27.19 o 
  -6  -6  14        7.83       18.18     28.36 o 
  -5  -6  14        9.27       40.64     31.75 o 
  -4  -6  14        2.60       -6.20     23.10 o 
  -3  -6  14        1.36       26.84     27.89 o 
  -2  -6  14        0.79       45.49     25.20 o 
  -1  -6  14        3.30       14.50     24.97 o 
   0  -6  14       57.91       43.15     21.75 o 
   1  -6  14        2.54      -20.47     20.47 o 
   2  -6  14       29.99       23.10     24.15 o 
  -8  -5  14        0.03       24.03     34.56 o 
  -7  -5  14        9.16       20.00     31.98 o 
  -6  -5  14        3.11      -14.74     29.24 o 
  -5  -5  14       16.42       55.72     29.00 o 
  -4  -5  14       11.89       26.72     24.85 o 
  -3  -5  14       18.07       36.90     25.26 o 
  -2  -5  14       56.44       32.74     23.04 o 
  -1  -5  14       37.75       32.22     22.22 o 
   0  -5  14       17.40       18.36     23.16 o 
   1  -5  14       11.44        0.06     20.99 o 
   2  -5  14       28.95       42.57     19.22 o 
   3  -5  14        0.04       21.23     29.65 o 
   4  -5  14       16.77        6.43     33.62 o 
   5  -5  14        2.57      -18.83     35.32 o 
  -9  -4  14        3.99      -19.35     33.56 o 
  -8  -4  14       31.04       -6.20     31.05 o 
  -7  -4  14       21.82        4.44     27.72 o 
  -6  -4  14        1.03       24.68     24.03 o 
  -5  -4  14       24.79       40.93     25.14 o 
  -4  -4  14       41.84       28.71     25.49 o 
  -3  -4  14       23.15       10.93     24.50 o 
  -2  -4  14        5.17        9.04     16.99 o 
  -1  -4  14        1.39       -7.98     15.62 o 
   0  -4  14       10.53        6.86     16.42 o 
   1  -4  14        0.25        6.85     16.97 o 
   2  -4  14       66.36       47.36     32.28 o 
   3  -4  14       36.61       32.69     32.16 o 
   4  -4  14        3.23       15.96     33.50 o 
   5  -4  14        0.04      -10.47     35.73 o 
  -9  -3  14       12.48        1.70     31.46 o 
  -8  -3  14       17.25       -8.24     28.83 o 
  -7  -3  14        0.54        2.11     24.15 o 
  -6  -3  14       25.23      -12.53     17.07 o 
  -5  -3  14       74.84       68.32     19.45 o 
  -4  -3  14       50.37        4.29     16.88 o 
  -3  -3  14       20.21       33.09     17.41 o 
  -2  -3  14       16.46        2.83     16.33 o 
  -1  -3  14       61.75       63.89     17.98 o 
   0  -3  14        2.34       40.59     18.13 o 
   1  -3  14       12.76       -8.90     25.03 o 
   2  -3  14        3.36       25.20     31.58 o 
   3  -3  14        0.09       12.86     33.10 o 
   4  -3  14       10.27       -0.58     35.90 o 
 -10  -2  14       10.60      -19.24     31.05 o 
  -9  -2  14        5.89        7.72     28.71 o 
  -8  -2  14        3.78       -6.58     32.48 o 
  -7  -2  14        2.08       -3.93     18.29 o 
  -6  -2  14        0.01       -1.99     20.03 o 
  -5  -2  14        3.16        6.02     18.58 o 
  -4  -2  14       11.45        9.33     15.90 o 
  -3  -2  14        7.32       14.24     15.24 o 
  -2  -2  14        5.54        7.48     16.82 o 
  -1  -2  14       13.06        1.45     16.99 o 
   0  -2  14        8.35       14.04     17.63 o 
   1  -2  14        0.71      -18.95     26.72 o 
   2  -2  14        9.19       64.32     35.49 o 
   3  -2  14        7.68      -19.00     29.24 o 
   4  -2  14       19.86       -5.55     32.51 o 
 -10  -1  14       38.24       80.53     82.86 o 
  -9  -1  14      116.59      125.16     26.17 o 
  -8  -1  14       54.27       64.04     34.88 o 
  -7  -1  14       13.96        8.70     18.56 o 
  -6  -1  14       69.10       54.42     20.67 o 
  -5  -1  14        8.39       27.67     17.96 o 
  -4  -1  14       30.29       -1.49     17.49 o 
  -3  -1  14       50.73       32.92     18.82 o 
  -2  -1  14       38.11       24.70     17.98 o 
  -1  -1  14       93.99      127.77     21.82 o 
   0  -1  14       19.83       26.60     17.83 o 
   1  -1  14        9.64       19.47     33.74 o 
   2  -1  14        0.05       42.10     35.38 o 
   3  -1  14       19.32      -19.65     35.49 o 
 -10   0  14       14.77       -6.54     29.09 o 
  -9   0  14       97.97       93.42     30.64 o 
  -8   0  14        0.32       15.51     18.96 o 
  -7   0  14      193.26      206.57     34.50 o 
  -6   0  14       56.96       63.73     44.82 o 
  -5   0  14       13.91        2.60     17.27 o 
  -4   0  14       38.01       32.88     19.53 o 
  -3   0  14       58.89       56.39     19.30 o 
  -2   0  14      208.52      233.43     26.87 o 
  -1   0  14       30.97       38.98     30.61 o 
   0   0  14       16.66        6.78     31.11 o 
   1   0  14       26.97       58.59     36.49 o 
   2   0  14        6.94       47.77     40.17 o 
 -10   1  14        6.71      -31.24     31.40 o 
  -9   1  14        0.81        5.31     34.44 o 
  -8   1  14        6.92        8.14     17.97 o 
  -7   1  14       27.09       44.98     19.63 o 
  -6   1  14        3.17        9.92     19.48 o 
  -5   1  14        0.21       15.13     19.44 o 
  -4   1  14        3.86      -14.17     18.90 o 
  -3   1  14       54.07       50.87     31.63 o 
  -2   1  14       32.85       42.73     23.51 o 
  -1   1  14        2.64       -6.29     19.98 o 
   0   1  14       41.42       85.95     33.97 o 
   1   1  14        3.20       38.77     34.26 o 
 -10   2  14        2.99       -1.67     23.57 o 
  -9   2  14       19.83       17.67     20.92 o 
  -8   2  14        9.50       17.42     21.07 o 
  -7   2  14       14.86       -1.36     19.93 o 
  -6   2  14       28.83       40.12     21.21 o 
  -5   2  14       32.95       -2.43     18.78 o 
  -4   2  14        0.10        6.18     29.03 o 
  -3   2  14        0.86       -6.37     20.31 o 
  -2   2  14       45.72       44.54     21.52 o 
  -1   2  14        3.26       10.37     21.71 o 
   0   2  14        1.58       26.84     38.30 o 
 -10   3  14       31.20       25.71     25.68 o 
  -9   3  14        1.89       31.25     24.64 o 
  -8   3  14        5.82        0.73     22.05 o 
  -7   3  14       67.15       53.46     24.08 o 
  -6   3  14       34.52       27.65     22.63 o 
  -5   3  14       48.44       49.40     22.83 o 
  -4   3  14        1.23        9.69     20.72 o 
  -3   3  14        9.90       32.54     22.28 o 
  -2   3  14        7.60       16.66     22.68 o 
  -1   3  14        7.38       -5.32     34.50 o 
  -9   4  14        3.89        5.98     30.84 o 
  -8   4  14       32.59       -0.55     29.62 o 
  -7   4  14        1.12      -21.87     21.87 o 
  -6   4  14        0.71       10.45     25.84 o 
  -5   4  14        9.13       14.53     22.20 o 
  -4   4  14        3.02      -11.93     22.74 o 
  -3   4  14       18.06       16.08     30.90 o 
  -7   5  14        2.05      -16.10     24.43 o 
  -6   5  14        0.13      -16.78     22.99 o 
  -5   5  14        8.30       16.58     26.27 o 
  -2 -10  15        0.47      -28.71     33.91 o 
  -1 -10  15        1.16       34.85     35.38 o 
   0 -10  15       29.93       30.99     43.71 o 
   1 -10  15        4.59        2.02     22.86 o 
   2 -10  15        3.12      -19.06     36.66 o 
   3 -10  15        0.50       22.27     22.43 o 
  -3  -9  15       25.26       40.40     35.14 o 
  -2  -9  15       43.33       53.68     34.91 o 
  -1  -9  15       20.65       64.14     33.50 o 
   0  -9  15        0.30       38.36     33.91 o 
   1  -9  15        9.26      -24.91     28.07 o 
   2  -9  15        2.35        5.64     20.74 o 
   3  -9  15        0.15        7.49     21.48 o 
   4  -9  15        0.09       43.80     31.75 o 
  -5  -8  15       11.55        4.09     34.91 o 
  -4  -8  15        2.75       -3.27     33.68 o 
  -3  -8  15        0.99       14.44     31.58 o 
  -2  -8  15        0.13        5.73     29.76 o 
  -1  -8  15       18.42       10.41     26.66 o 
   0  -8  15       42.71       39.29     32.22 o 
   1  -8  15       57.04       71.98     29.88 o 
   2  -8  15       35.81       55.84     28.18 o 
  -6  -7  15       15.18       50.64     35.90 o 
  -5  -7  15        0.42       52.86     34.50 o 
  -4  -7  15        0.73      -15.85     27.37 o 
  -3  -7  15        2.28       21.69     36.19 o 
  -2  -7  15        2.42        1.58     29.06 o 
  -1  -7  15        0.81       11.64     27.19 o 
   0  -7  15        4.28      -22.92     25.26 o 
   1  -7  15        0.01       15.50     25.26 o 
   2  -7  15        1.72       33.45     27.83 o 
  -7  -6  15       19.16       26.78     34.79 o 
  -6  -6  15       40.79       67.95     33.10 o 
  -5  -6  15        2.37      -25.20     25.20 o 
  -4  -6  15       27.85       35.14     31.52 o 
  -3  -6  15       31.00       14.33     25.38 o 
  -2  -6  15       26.14        0.99     26.55 o 
  -1  -6  15       18.22       11.87     24.38 o 
   0  -6  15        7.77       -1.64     23.92 o 
   1  -6  15        0.98      -16.66     24.09 o 
  -7  -5  15       12.05      -10.12     31.05 o 
  -6  -5  15        0.38      -28.42     28.42 o 
  -5  -5  15        0.55      -10.93     23.68 o 
  -4  -5  15       56.55       78.82     29.94 o 
  -3  -5  15       19.58       37.83     29.06 o 
  -2  -5  15       28.86       -2.46     24.21 o 
  -1  -5  15        7.00        2.57     23.92 o 
   0  -5  15       12.81       23.74     22.92 o 
   1  -5  15       26.06       14.38     26.55 o 
   4  -5  15        4.63       71.92     42.22 o 
  -8  -4  15       21.33       45.14     33.80 o 
  -7  -4  15        8.13      -25.55     27.83 o 
  -6  -4  15       11.00       35.03     29.47 o 
  -5  -4  15       14.85       20.29     26.96 o 
  -4  -4  15       29.53       31.87     28.24 o 
  -3  -4  15        0.08       55.67     28.30 o 
  -2  -4  15        6.88       13.33     24.73 o 
  -1  -4  15        9.72        4.03     18.94 o 
   0  -4  15        3.35       -1.61     18.80 o 
   1  -4  15        2.96       -8.91     23.45 o 
   2  -4  15        5.25       17.37     34.15 o 
   3  -4  15        1.14        0.99     35.03 o 
  -8  -3  15        4.46       45.14     33.45 o 
  -7  -3  15       55.20       70.58     33.80 o 
  -6  -3  15        0.12       11.81     25.73 o 
  -5  -3  15        7.62       35.61     28.36 o 
  -4  -3  15        6.77       -6.92     19.89 o 
  -3  -3  15        0.64      -18.89     18.89 o 
  -2  -3  15        1.25       11.48     25.64 o 
  -1  -3  15        1.45       17.85     18.35 o 
   0  -3  15        5.47        4.90     18.69 o 
   1  -3  15       10.70      -29.59     29.59 o 
   2  -3  15        1.48      -30.11     30.11 o 
   3  -3  15        9.90       -6.37     37.07 o 
  -9  -2  15       19.14       73.79     35.26 o 
  -8  -2  15       19.53       43.14     31.49 o 
  -7  -2  15       37.24       24.20     21.64 o 
  -6  -2  15        4.47        9.34     20.61 o 
  -5  -2  15       44.62       37.96     19.53 o 
  -4  -2  15       13.38        4.87     45.49 o 
  -3  -2  15       29.95       41.19     19.32 o 
  -2  -2  15       19.09       15.04     18.51 o 
  -1  -2  15       25.28       29.37     20.24 o 
   0  -2  15       49.80       50.67     20.46 o 
   1  -2  15        0.49        5.09     34.15 o 
   2  -2  15        1.45       36.43     38.65 o 
  -9  -1  15       11.99       25.38     24.81 o 
  -8  -1  15        0.10        3.48     51.28 o 
  -7  -1  15       60.51       45.49     22.76 o 
  -6  -1  15       29.04       27.00     21.11 o 
  -5  -1  15        1.95        0.82     18.46 o 
  -4  -1  15        0.59       -0.94     18.19 o 
  -3  -1  15        4.05       -7.02     17.30 o 
  -2  -1  15       37.41       24.96     19.11 o 
  -1  -1  15       43.46       29.90     20.48 o 
   0  -1  15       16.03       17.19     31.17 o 
   1  -1  15        0.31      -29.53     34.26 o 
   2  -1  15        9.08      -18.71     37.19 o 
  -9   0  15       29.11       12.43     59.41 o 
  -8   0  15       31.98       11.70     23.82 o 
  -7   0  15        3.93        7.53     22.03 o 
  -6   0  15       17.23       25.78     20.78 o 
  -5   0  15       10.38        1.62     20.08 o 
  -4   0  15        0.19      -18.49     18.49 o 
  -3   0  15       12.98       25.52     20.30 o 
  -2   0  15        9.94       14.29     20.38 o 
  -1   0  15        9.91       -9.91     23.97 o 
   0   0  15        0.26        5.61     36.60 o 
   1   0  15        0.00        3.98     34.67 o 
  -9   1  15       27.50       20.66     21.96 o 
  -8   1  15        9.84       41.73     23.58 o 
  -7   1  15        8.39       12.49     21.93 o 
  -6   1  15       83.33       73.39     23.39 o 
  -5   1  15       91.30       73.30     24.08 o 
  -4   1  15        4.67       -0.51     31.08 o 
  -3   1  15        0.13       10.05     47.39 o 
  -2   1  15        9.05        5.52     21.68 o 
  -1   1  15        6.08       34.67     39.00 o 
   0   1  15        0.05        8.01     38.65 o 
  -8   2  15        0.12       -9.99     38.91 o 
  -7   2  15       16.86        5.96     33.71 o 
  -6   2  15       10.30       15.20     29.18 o 
  -5   2  15        1.90        4.03     22.01 o 
  -4   2  15        0.64       -9.32     20.88 o 
  -3   2  15        6.09      -21.63     21.63 o 
  -2   2  15        7.11        1.78     23.20 o 
  -7   3  15        1.68       10.04     24.57 o 
  -6   3  15        3.97      -23.59     23.59 o 
  -5   3  15        0.38       37.83     24.16 o 
  -4   3  15        9.03        0.51     35.03 o 
  -1  -9  16       15.09       44.91     31.40 o 
   0  -9  16       31.79       29.76     34.21 o 
   1  -9  16        0.07       26.78     32.63 o 
  -3  -8  16        4.26       22.92     35.84 o 
  -2  -8  16        7.55        9.24     32.69 o 
  -1  -8  16        1.07       -3.39     30.70 o 
   0  -8  16        4.96        3.68     31.81 o 
   1  -8  16        0.35       33.33     29.35 o 
   2  -8  16       11.65       30.70     30.05 o 
  -4  -7  16       21.82       22.34     34.21 o 
  -3  -7  16        9.34       38.94     31.40 o 
  -2  -7  16        7.55       -8.24     27.13 o 
  -1  -7  16        9.63       18.13     28.65 o 
   0  -7  16       14.46       22.34     29.82 o 
   1  -7  16       13.98       63.21     30.17 o 
  -5  -6  16        0.56       -8.13     30.41 o 
  -4  -6  16        2.02       45.20     33.10 o 
  -3  -6  16       13.46        1.29     29.41 o 
  -2  -6  16       34.64       52.27     28.48 o 
  -1  -6  16       11.17       33.68     25.03 o 
   0  -6  16        0.41        8.42     28.59 o 
   1  -6  16        2.14       15.26     30.35 o 
  -6  -5  16        2.00      -16.08     29.65 o 
  -5  -5  16        2.64       34.38     32.74 o 
  -4  -5  16        1.80       44.67     31.58 o 
  -3  -5  16        9.10       16.08     28.24 o 
  -2  -5  16        0.20      -27.19     27.19 o 
  -1  -5  16       11.31       11.75     27.95 o 
   0  -5  16        3.42        1.40     26.43 o 
   1  -5  16       19.14       23.39     28.30 o 
  -7  -4  16        5.34      -28.77     28.77 o 
  -6  -4  16        3.98       -7.48     26.78 o 
  -5  -4  16       11.71      -18.42     28.71 o 
  -4  -4  16        2.90      -22.98     22.98 o 
  -3  -4  16        6.91       -9.24     26.49 o 
  -2  -4  16        7.18       29.94     28.48 o 
  -1  -4  16       30.54       33.68     28.01 o 
   0  -4  16        0.76      -10.82     25.61 o 
   1  -4  16        8.42      -18.48     37.66 o 
   2  -4  16        5.80       49.41     41.22 o 
  -7  -3  16       31.83       43.21     32.98 o 
  -6  -3  16        0.15      -25.84     25.84 o 
  -5  -3  16       20.28       36.60     30.11 o 
  -4  -3  16       15.90        7.95     27.13 o 
  -3  -3  16        0.71       16.86     22.41 o 
  -2  -3  16        2.84      -15.74     20.29 o 
  -1  -3  16        0.80       -9.23     32.66 o 
   0  -3  16       15.88       39.77     23.15 o 
   1  -3  16        2.29      -13.80     37.36 o 
  -7  -2  16        2.65        2.40     30.52 o 
  -6  -2  16        5.83      -15.45     21.52 o 
  -5  -2  16        9.21        1.30     21.94 o 
  -4  -2  16        0.64      -20.71     20.71 o 
  -3  -2  16       10.26       13.51     27.31 o 
  -2  -2  16        2.49       11.33     20.98 o 
  -1  -2  16        1.26       -7.84     30.58 o 
   0  -2  16       22.46       42.39     37.42 o 
  -7  -1  16        0.19       27.43     24.30 o 
  -6  -1  16        1.34       35.96     23.53 o 
  -5  -1  16       12.87       41.87     23.45 o 
  -4  -1  16        7.01       35.67     23.14 o 
  -3  -1  16        0.60       18.30     52.36 o 
  -2  -1  16        3.86       10.02     21.98 o 
  -1  -1  16        1.03      -11.58     25.49 o 
  -7   0  16        6.81      -13.15     24.83 o 
  -6   0  16       23.74       55.94     25.02 o 
  -5   0  16       22.37        4.48     27.86 o 
  -4   0  16        0.92      -17.90     22.11 o 
  -3   0  16        3.97      -10.60     22.80 o 
  -2   0  16        4.05        1.26     22.56 o 
  -6   1  16        0.02        3.46     25.93 o 
  -5   1  16        0.68      -23.46     23.46 o 
  -4   1  16        1.19       12.48     23.42 o 
  -3   1  16        6.80       40.70     32.98 o 
  -2  -6  17        0.58       11.34     31.93 o 
  -1  -6  17       14.35       16.49     34.21 o 
  -4  -5  17       19.09        9.53     30.70 o 
  -3  -5  17       10.63       15.20     31.63 o 
  -2  -5  17        2.65        7.48     31.63 o 
  -1  -5  17       13.74      -25.79     30.11 o 
  -4  -4  17       10.28        7.89     32.57 o 
  -3  -4  17        1.75       -8.13     30.70 o 
  -2  -4  17        6.02       50.64     32.92 o 
  -1  -4  17        0.14       -2.81     29.70 o 
  -4  -3  17        1.47       27.66     31.52 o 
  -3  -3  17        0.62       51.81     31.81 o 
  -2  -3  17        0.24       34.13     30.79 o 
  -4  -2  17        1.28      -17.78     29.53 o 
                                                 
